# Supplementary material for: The Expression of Antibiotic Resistance Methyltransferase Correlates with mRNA Stability Independently of Ribosome Stalling
Source: Antimicrob Agents Chemother. 2016 Nov 21;60(12):7178–88. doi: 10.1128/AAC.01806-16 (PMC5118997; doi:10.1128/AAC.01806-16)
Supplement: Supplemental material [file AAC.01806-16_zac012165732sd2.xlsx]

## Sheet: all.raw
chromosome	start	stop	gene	strand	Untreated.002	Untreated.003	Untreated.004	Erythromycin.005	Erythromycin.006	Erythromycin.007	Clindamycin.008	Clindamycin.009	Clindamycin.010	gene	Untreated.002	Untreated.003	Untreated.004	Erythromycin.005	Erythromycin.006	Erythromycin.007	Clindamycin.008	Clindamycin.009	Clindamycin.010
NC_000913.3	581354	581662	aaaD	+	678	357	246	248	74	297	1313	354	1124	aaaD	833.897	324.712	234.212	224.063	70.7776	353.658	1155.84	380.438	1190.37
NC_000913.3	1204404	1205537	aaaE	+	1052	542	850	969	704	123	1072	500	479	aaaE	1293.22	492.51	806.942	872.855	665.31	147.16	943.846	536.9	507.889
NC_000913.3	3388194	3389126	aaeA	-	3430	3836	5744	3018	2495	2345	9616	2048	6421	aaeA	4213.7	3480.22	5447.57	2716.65	2355.48	2784.17	8459.43	2195.82	6795.14
NC_000913.3	3386221	3388188	aaeB	-	6364	7975	8950	8264	8318	6815	16100	5459	10322	aaeB	7817.02	7234.37	8487.59	7437.26	7850.65	8089.03	14163	5851.24	10922.8
NC_000913.3	3389520	3390449	aaeR	+	11558	10470	12179	4921	7835	7416	12558	8496	15762	aaeR	14195.9	9497.37	11549.4	4429.06	7394.85	8802.28	11047.3	9105.86	16678.9
NC_000913.3	3389134	3389337	aaeX	-	0	0	483	92	292	658	914	152	1071	aaeX	1.22813	0.907017	458.942	83.6861	276.505	782.082	804.864	163.963	1134.29
NC_000913.3	2973855	2976014	aas	-	48920	35923	45756	37777	26131	27329	27106	23939	28837	aas	60081.1	32583.7	43388	33994.5	24660.8	32434.5	23844.2	25655.4	30513.6
NC_000913.3	926728	927432	aat	-	13649	18276	15352	7520	6854	7221	10446	4823	11138	aat	16763.9	16577.5	14558.1	6767.77	6469.08	8570.86	9189.52	5169.67	11786.2
NC_000913.3	1403255	1404565	abgA	-	953	1463	1845	1432	1042	1368	1083	1399	2002	abgA	1171.63	1327.87	1750.43	1289.49	984.281	1624.69	953.522	1500.32	2119.38
NC_000913.3	1401810	1403255	abgB	-	772	752	1075	1066	307	638	980	1034	745	abgB	949.341	682.984	1020.29	960.14	290.66	758.347	862.919	1109.16	789.345
NC_000913.3	1404741	1405649	abgR	+	1950	1412	695	3052	3992	2654	1775	3918	2293	abgR	2396.07	1281.61	659.966	2747.24	3768.2	3150.88	1562.23	4199.82	2427.29
NC_000913.3	1400247	1401773	abgT	-	609	188	869	747	956	297	796	525	810	abgT	749.157	171.426	824.958	673.088	903.123	353.658	701.067	563.691	858.121
NC_000913.3	746723	747769	abrB	-	2946	3076	2826	2237	1076	1442	2073	1226	3850	abrB	3619.29	2790.89	2680.64	2013.86	1016.37	1712.51	1824.36	1314.92	4074.75
NC_000913.3	208621	209580	accA	+	273662	330246	315856	255340	255334	229790	204670	161648	168929	accA	336093	299540	299504	229769	240960	272709	180035	173232	178745
NC_000913.3	3405436	3405906	accB	+	308731	575245	329215	201477	179544	196728	389930	247452	313338	accB	379162	521758	312172	181300	169437	233472	342996	265184	331545
NC_000913.3	3405917	3407266	accC	+	580057	1201499	623321	434181	447812	378253	623841	475810	458801	accC	712384	1.08978e+06	591051	390699	422602	448901	548752	509906	485460
NC_000913.3	2433012	2433926	accD	-	362638	522486	543953	320547	310521	259964	285541	209852	278629	accD	445366	473905	515792	288445	293040	308519	251172	224890	294819
NC_000913.3	4217109	4218413	aceA	+	379693	71636	119115	41187	28041	32357	51590	39504	51291	aceA	466312	64976	112949	37063	26463.3	38401.5	45381.1	42335.8	54272.2
NC_000913.3	4215478	4217079	aceB	+	258030	58444	69231	73925	49333	52109	63389	69146	50360	aceB	316895	53010.6	65647.7	66522.3	46556.6	61842.6	55759.9	74101.8	53287.1
NC_000913.3	123017	125680	aceE	+	1030634	3385675	1207052	338724	1263397	300764	832027	741560	854204	aceE	1.26575e+06	3.07087e+06	1.14456e+06	304802	1.19227e+06	356939	731879	794698	903837
NC_000913.3	125695	127587	aceF	+	797400	2256894	850828	430058	1723652	323113	641135	1054574	634842	aceF	979309	2.04704e+06	806780	386989	1.62661e+06	383462	563964	1.13014e+06	671729
NC_000913.3	4218596	4220332	aceK	+	55309	17992	24619	8937	4451	5322	10815	5246	10420	aceK	67927.6	16320	23345.4	8042.86	4201.36	6317.18	9514.1	5622.98	11026.5
NC_000913.3	2413470	2414672	ackA	+	281824	570821	637475	406158	661353	283422	301204	229739	421344	ackA	346117	517745	604472	365482	624121	336358	264950	246202	445826
NC_000913.3	1335831	1338506	acnA	+	69465	44997	50519	33961	28555	24081	79945	60037	55579	acnA	85313	40813.9	47904.5	30560.7	26948.3	28579.8	70323.1	64340.1	58809.4
NC_000913.3	131615	134212	acnB	+	1455362	706407	805944	1049807	893124	801896	1151550	1048039	847146	acnB	1.78737e+06	640724	764219	944670	842844	951668	1.01294e+06	1.12314e+06	896369
NC_000913.3	424337	424918	acpH	-	5684	5992	5165	10779	10977	10714	6956	6189	9333	acpH	6981.89	5435.75	4898.54	9700.39	10360	12716.3	6119.6	6633.55	9876.33
NC_000913.3	1151615	1151851	acpP	+	1520425	2387110	2128936	1311299	1446328	984709	1187487	1023983	1016814	acpP	1.86727e+06	2.16515e+06	2.01872e+06	1.17997e+06	1.3649e+06	1.16863e+06	1.04455e+06	1.09736e+06	1.07589e+06
NC_000913.3	2700618	2700998	acpS	-	22975	24789	30421	22028	20295	14921	5542	5159	4428	acpS	28217.4	22484.9	28847	19822.8	19153.4	17709	4875.8	5529.74	4686.34
NC_000913.3	3612969	3613556	acpT	+	21541	20857	24278	41240	41632	36706	27860	26598	20122	acpT	26456.3	18918.6	23022	37110.7	39289.1	43562.8	24507.4	28505	21292.2
NC_000913.3	484426	485619	acrA	-	193188	215907	213853	133252	107510	120524	207284	111838	188089	acrA	237260	195832	202782	119908	101458	143036	182335	119853	199019
NC_000913.3	481254	484403	acrB	-	567910	637761	504680	425166	444797	363289	546244	434177	545499	acrB	697466	578461	478552	382587	419757	431142	480495	465289	577195
NC_000913.3	2587595	2590708	acrD	+	18786	16633	25450	12701	8257	12918	20170	12918	20348	acrD	23072.8	15087.3	24133.3	11429.9	7793.09	15331.9	17743.1	13844.7	21531.3
NC_000913.3	3413864	3415021	acrE	+	0	374	1144	632	1283	1044	1498	1441	561	acrE	1.22813	340.131	1085.72	569.605	1211.71	1240.18	1318.57	1545.33	594.654
NC_000913.3	3415033	3418137	acrF	+	9831	5622	5574	11802	12230	10168	15903	9552	11861	acrF	12074.9	5100.16	5286.37	10620.9	11542.4	12068.3	13989.7	10237.5	12551.2
NC_000913.3	485761	486408	acrR	+	6458	6372	5228	5138	3683	4820	7867	5695	8398	acrR	7932.46	5780.42	4958.28	4624.33	3476.6	5721.42	6920.95	6104.15	8887.01
NC_000913.3	3412803	3413465	acrS	-	575	459	141	737	96	97	598	0	141	acrS	707.4	417.228	134.648	664.09	91.5391	116.304	526.9	1.07166	150.251
NC_000913.3	794773	794922	acrZ	+	8395	18707	20102	18242	18298	13458	22710	19090	19232	acrZ	10311.3	16968.5	19062.2	16416	17268.8	15972.8	19977.3	20459	20350.5
NC_000913.3	4285413	4287371	acs	-	26163	3881	4225	104107	61257	43475	13968	79294	8995	acs	32132.7	3521.04	4007.21	93681.6	57809.3	51596.1	12287.6	84977	9518.69
NC_000913.3	4283253	4284902	actP	-	6364	2808	2941	21430	11238	10158	5184	16218	3672	actP	7817.02	2547.81	2789.69	19284.7	10606.3	12056.4	4560.89	17381.2	3886.41
NC_000913.3	3403484	3404458	acuI	+	36338	19936	55526	13018	13492	10326	11641	12716	26470	acuI	44628.9	18083.2	52652.2	11715.2	12733.4	12255.8	10240.7	13628.2	28009
NC_000913.3	2309341	2310405	ada	-	6828	12208	13944	13796	12547	10730	16046	8542	11342	ada	8386.87	11073.8	13223	12415.2	11841.6	12735.2	14115.5	9155.16	12002.1
NC_000913.3	1702233	1703234	add	+	85378	89262	110633	26516	22875	25427	44150	25783	41605	add	104856	80963	104906	23861.3	21588.1	30177.2	38836.7	27631.6	44023.4
NC_000913.3	3843964	3845730	adeD	+	12661	19636	15535	63538	47773	36313	20995	25708	15047	adeD	15550.5	17811.1	14731.7	57175.6	45084.4	43096.4	18468.8	27551.2	15922.3
NC_000913.3	3895272	3896609	adeP	-	15847	34568	29513	25103	27503	25496	43764	26600	32384	adeP	19463.3	31354.7	27986	22589.8	25955.6	30259.1	38497.1	28507.1	34266.7
NC_000913.3	3842455	3843789	adeQ	-	250	333	309	785	333	1481	1066	1129	946	adeQ	308.26	302.944	293.951	707.282	315.196	1758.79	938.568	1210.97	1002.02
NC_000913.3	1295446	1298121	adhE	-	737892	456101	1884222	163070	155350	122523	145079	160429	516634	adhE	906225	413692	1.78667e+06	146739	146605	145408	127617	171926	546653
NC_000913.3	1552828	1553838	adhP	-	7391	11036	11470	7376	10213	10216	5822	3940	6555	adhP	9078.31	10010.7	10877.1	6638.2	9638.97	12125.2	5122.1	4223.4	6936.92
NC_000913.3	4338254	4340521	adiA	-	2920	2510	1895	2586	2021	1105	2372	4304	2616	adiA	3587.36	2277.52	1797.84	2327.91	1908.16	1312.57	2087.37	4613.48	2769.06
NC_000913.3	4335694	4337031	adiC	-	656	696	3035	2174	943	839	1087	895	2596	adiC	806.879	632.191	2878.82	1957.17	890.854	996.888	957.04	960.204	2747.89
NC_000913.3	4337168	4337929	adiY	-	511	1579	10926	277	295	89	690	367	3480	adiY	628.8	1433.09	10361.3	250.158	279.336	106.809	607.826	394.369	3683.26
NC_000913.3	497175	497819	adk	+	231549	368990	320922	328187	307699	305133	280728	216968	285093	adk	284373	334681	304308	295320	290377	362124	246938	232516	301659
NC_000913.3	2583546	2585525	aegA	-	4648	4322	20349	10628	6082	9036	9871	5102	14259	aegA	5709.56	3921.03	19296.4	9564.51	5740.54	10724.9	8683.73	5468.66	15088.5
NC_000913.3	3217556	3219076	aer	-	6036	5642	4985	13764	7454	9263	20784	10296	9423	aer	7414.2	5118.3	4727.86	12386.4	7035.3	10994.2	18283.2	11034.8	9971.56
NC_000913.3	499014	499973	aes	-	4010	1752	3701	3245	2976	3457	2291	3026	3956	aes	4926.01	1590	3510.34	2920.91	2809.4	4103.85	2016.12	3243.9	4186.91
NC_000913.3	278814	279161	afuB	-	347	1515	1208	1020	241	764	966	759	1530	afuB	427.388	1375.04	1146.41	918.747	228.376	907.88	850.605	814.459	1619.96
NC_000913.3	277756	278802	afuC	-	868	958	2215	2852	1797	2415	4756	2380	3131	afuC	1067.24	869.829	2101.27	2567.27	1696.78	2867.24	4184.41	2551.61	3313.98
NC_000913.3	3281071	3281625	agaA	+	5824	1479	2930	3767	2452	2420	1990	2263	1560	agaA	7153.83	1342.38	2779.26	3390.64	2314.9	2873.17	1751.35	2426.23	1651.7
NC_000913.3	3284170	3284646	agaB	+	449	359	663	318	144	126	740	523	561	agaB	552.657	326.526	629.623	287.052	136.837	150.72	651.808	561.548	594.654
NC_000913.3	3284685	3285488	agaC	+	1108	111	315	593	179	111	658	465	561	agaC	1361.99	101.586	299.64	534.511	169.866	132.918	579.678	499.392	594.654
NC_000913.3	3285478	3286269	agaD	+	438	652	259	608	729	422	1790	1294	1102	agaD	539.147	592.282	246.539	548.009	688.902	502.004	1575.42	1387.79	1167.09
NC_000913.3	3286270	3287025	agaI	+	746	664	805	1055	1485	878	3529	1405	2099	agaI	917.41	603.166	764.271	950.242	1402.34	1043.17	3105.1	1506.75	2222.02
NC_000913.3	3277856	3278665	agaR	-	74420	38686	32698	48748	44963	33617	43569	41115	30624	agaR	91398.3	35089.8	31006.1	43866.8	42432.6	39896.9	38325.6	44062.2	32404.4
NC_000913.3	3281976	3283130	agaS	+	731	1192	587	1350	1390	922	529	992	771	agaS	898.988	1082.07	557.558	1215.7	1312.69	1095.39	466.205	1064.15	816.855
NC_000913.3	3280217	3280690	agaV	+	2986	674	1905	3837	1795	2597	1407	1852	881	agaV	3668.41	612.236	1807.32	3453.63	1694.89	3083.23	1238.52	1985.78	933.247
NC_000913.3	3280701	3281075	agaW	+	1660	1036	601	2568	1368	1979	660	1156	991	agaW	2039.92	940.576	570.833	2311.72	1291.93	2349.81	581.437	1239.91	1049.64
NC_000913.3	1065585	1066826	agp	+	61672	19892	63061	32126	22238	18346	12279	21269	27154	agp	75742.2	18043.3	59797.1	28909.5	20987	21773.7	10801.9	22794.1	28732.8
NC_000913.3	3648063	3648146	agrA	+	1242	953	1475	1114	1108	1620	3304	1368	2486	agrA	1526.56	865.294	1399.58	1003.33	1046.57	1923.76	2907.19	1467.1	2631.5
NC_000913.3	3648294	3648377	agrB	+	401	1214	1343	1808	1103	1091	2017	2435	1944	agrB	493.707	1102.03	1274.42	1627.83	1041.85	1295.95	1775.1	2610.55	2058.01
NC_000913.3	638945	639508	ahpC	+	1533705	1248574	1071366	634916	569058	444093	740475	702645	890849	ahpC	1.88358e+06	1.13248e+06	1.0159e+06	571330	537022	527038	651347	752995	942611
NC_000913.3	639753	641318	ahpF	+	395081	343487	320051	576537	494685	377080	395925	387047	300792	ahpF	485210	311549	303482	518798	466836	447509	348269	414782	318270
NC_000913.3	4495190	4496209	ahr	-	19134	16581	20183	2250	727	1578	4559	2137	6049	ahr	23500.2	15040.2	19139	2025.56	687.015	1873.91	4011.12	2291.2	6401.52
NC_000913.3	4414275	4415900	aidB	+	9017	5789	10007	3367	3666	4363	7137	5195	6383	aidB	11075.2	5251.63	9489.86	3030.7	3460.55	5179.07	6278.82	5568.32	6754.93
NC_000913.3	2365018	2365620	ais	-	90	390	198	449	977	266	1355	370	1031	ais	111.759	354.644	188.697	404.933	922.94	316.868	1192.78	397.584	1091.96
NC_000913.3	2407561	2408778	alaA	+	41591	38670	39483	15208	13938	13492	19530	11857	14978	alaA	51080.2	35075.2	37439.8	13685.8	13154.3	16013.1	17180.1	12707.7	15849.3
NC_000913.3	2497057	2498295	alaC	-	14655	7747	10144	4513	2136	2376	5011	2715	2622	alaC	17999.4	7027.57	9619.77	4061.92	2016.69	2820.96	4408.72	2910.62	2775.4
NC_000913.3	2799164	2799613	alaE	+	9696	7414	10518	9165	4125	5009	15947	8295	13564	alaE	11909.1	6725.53	9974.41	8248.03	3893.71	5945.72	14028.4	8890.46	14353.2
NC_000913.3	2819381	2822011	alaS	-	1185596	1032997	983732	1004022	903368	860346	601570	440584	586047	alaS	1.45606e+06	936947	932803	903470	852511	1.02104e+06	529161	472156	620099
NC_000913.3	1488232	1489671	aldA	+	209945	35585	25454	313278	283584	162820	28958	302973	20363	aldA	257840	32277.1	24137.1	281904	267620	193231	25473.3	324684	21547.2
NC_000913.3	3754973	3756511	aldB	-	2593	706	2363	489	1333	1205	1137	2324	2770	aldB	3185.76	641.261	2241.61	440.927	1258.9	1431.25	1001.02	2491.6	2932
NC_000913.3	2146692	2147540	alkA	-	5297	3203	4472	2526	1457	1070	2086	1508	2159	alkA	6506.61	2906.08	4241.42	2273.92	1375.92	1271.03	1835.79	1617.13	2285.5
NC_000913.3	2308691	2309341	alkB	-	1205	4714	3474	1727	1713	1637	4984	2405	2280	alkB	1481.12	4276.58	3295.09	1554.94	1617.5	1943.93	4384.97	2578.4	2413.53
NC_000913.3	532451	532933	allA	+	2998	2082	1702	3937	5108	3425	2506	4780	3497	allA	3683.15	1889.32	1614.83	3543.61	4821.37	4065.88	2205.24	5123.59	3701.24
NC_000913.3	539147	540508	allB	+	1275	1889	2693	2298	1918	1124	3172	594	1320	allB	1567.09	1714.26	2554.53	2068.76	1810.96	1335.12	2791.07	637.635	1397.75
NC_000913.3	544057	545292	allC	-	4625	3502	3165	3977	2332	3079	2523	2842	2429	allC	5681.31	3177.28	3002.09	3579.6	2201.66	3655.26	2220.19	3046.72	2571.19
NC_000913.3	545314	546363	allD	-	513	620	205	362	224	252	0	478	108	allD	631.257	563.257	195.335	326.646	212.333	300.253	0.879632	513.323	115.333
NC_000913.3	543261	544046	allE	-	4042	4523	5080	3900	2728	2857	2622	2067	3126	allE	4965.31	4103.34	4817.94	3510.32	2575.36	3391.79	2307.28	2216.18	3308.69
NC_000913.3	533011	533826	allR	+	85890	58089	62534	31085	23111	22824	31309	24692	30600	allR	105485	52688.6	59297.4	27972.7	21810.8	27088.1	27541.3	26462.4	32379
NC_000913.3	531295	532221	allS	-	189	198	694	469	1497	383	548	811	550	allS	233.344	180.496	659.018	422.93	1413.67	455.72	482.918	870.185	583.015
NC_000913.3	2758644	2758856	alpA	+	171	103	0	0	0	186	903	498	628	alpA	211.238	94.3298	0.948228	0.89985	0.943702	221.926	795.188	534.756	665.547
NC_000913.3	4265782	4266861	alr	+	37647	36295	39593	29830	27909	20684	60585	43006	39454	alr	46236.5	32921.1	37544.1	26843.4	26338.7	24548.4	53293.4	46088.7	41747.5
NC_000913.3	4309448	4310980	alsA	-	992	732	1555	1862	717	693	547	1748	1003	alsA	1219.53	664.843	1475.44	1676.42	677.578	823.619	482.039	1874.33	1062.34
NC_000913.3	4311107	4312042	alsB	-	4450	2463	2380	6422	4572	4092	2035	5587	3395	alsB	5466.39	2234.89	2257.73	5779.74	4315.55	4857.45	1790.93	5988.41	3593.32
NC_000913.3	4308489	4309469	alsC	-	1101	711	542	2444	993	587	1347	1164	876	alsC	1353.39	645.796	514.888	2200.13	938.039	697.821	1185.74	1248.48	927.956
NC_000913.3	4307783	4308478	alsE	-	5531	1280	1460	1357	1779	1281	1796	784	2844	alsE	6793.99	1161.89	1385.36	1222	1679.79	1521.44	1580.7	841.25	3010.3
NC_000913.3	4306870	4307799	alsK	-	6640	2060	1193	3513	2109	1860	3222	2183	3034	alsK	8155.98	1869.36	1132.18	3162.07	1991.21	2208.58	2835.06	2340.5	3211.34
NC_000913.3	4312101	4312991	alsR	-	15235	12587	12660	16714	20515	8511	7397	29707	9736	alsR	18711.7	11417.5	12005.5	15041	19361	10101.8	6507.52	31836.8	10302.7
NC_000913.3	3238580	3239545	alx	+	6324	15074	11656	12827	7431	17503	9175	4758	6302	alx	7767.9	13673.3	11053.5	11543.3	7013.59	20773.2	8071.51	5100.01	6669.22
NC_000913.3	2552352	2553221	amiA	+	56224	50685	46631	31064	26510	26746	36553	24967	32272	amiA	69051.4	45973.1	44217.7	27953.8	25018.5	31742.6	32154.1	26757.1	34148.2
NC_000913.3	4396065	4397402	amiB	+	45208	52491	68149	46130	44702	48205	59443	31660	55647	amiB	55522.3	47611.1	64621.7	41511	42186.3	57209.5	52288.9	33929.7	58881.3
NC_000913.3	2947757	2949010	amiC	-	83066	85675	82183	77122	59884	63206	109472	60284	76776	amiC	102017	77709.6	77929.1	69399.2	56513.6	75012.2	96296	64604.8	81238
NC_000913.3	904913	905743	amiD	+	21229	20725	26997	20676	18186	17745	31480	20793	25902	amiD	26073.1	18798.8	25600.2	18606.2	17163.1	21060.4	27691.7	22284	27408
NC_000913.3	2055061	2056515	amn	+	49795	23080	37638	9664	8728	9355	12611	6376	9894	amn	61155.8	20934.9	35690.3	8697.05	8237.57	11103.4	11093.9	6833.95	10469.9
NC_000913.3	4377811	4378944	ampC	-	7495	10635	16779	8438	3867	5452	6291	3552	11339	ampC	9206.03	9647.03	15911.3	7593.84	3650.24	6471.46	5534.65	3807.59	11998.9
NC_000913.3	118733	119284	ampD	+	9672	10195	13964	10996	5850	7657	6220	4747	5952	ampD	11879.7	9247.94	13242	9895.65	5521.6	9088.29	5472.19	5088.22	6298.89
NC_000913.3	119281	120135	ampE	+	27290	15229	23967	15220	12903	11861	9466	8093	10677	ampE	33516.8	13813.9	22727.1	13696.6	12177.5	14077.5	8327.48	8673.98	11298.4
NC_000913.3	452070	453545	ampG	-	41879	46806	49874	24713	26153	21787	14354	10649	8508	ampG	51433.9	42454.7	47292.9	22238.9	24681.6	25857.4	12627.1	11413.1	9003.4
NC_000913.3	395130	396287	ampH	-	22708	24133	22391	37236	39466	35948	21953	37234	23063	ampH	27889.5	21889.9	21232.7	33507.7	37245.1	42663.2	19311.5	39903.1	24404.1
NC_000913.3	472966	474252	amtB	+	8012	5080	6340	6327	5829	4998	7408	7551	6010	amtB	9840.97	4608.55	6012.71	5694.25	5501.78	5932.67	6517.2	8093.15	6360.26
NC_000913.3	2006156	2007643	amyA	+	15412	21666	20609	6926	3798	3831	7103	5416	7569	amyA	18929.1	19652.3	19543	6233.26	3585.12	4547.71	6248.91	5805.16	8009.84
NC_000913.3	1718493	1719602	anmK	-	16518	9217	13928	11130	8557	9743	9363	6656	8974	anmK	20287.4	8360.88	13207.9	10016.2	8076.2	11563.9	8236.88	7134.01	9496.47
NC_000913.3	1850860	1851876	ansA	+	27633	58657	34963	44259	40726	35561	18894	18714	19750	ansA	33938	53203.8	33153.8	39827.4	38434.1	42204	16620.7	20056	20898.6
NC_000913.3	3099682	3100728	ansB	-	4361	4946	438626	10433	5764	8898	37132	27273	360379	ansB	5357.08	4487.01	415918	9389.04	5440.44	10561.1	32663.4	29228.3	381319
NC_000913.3	1524481	1525980	ansP	-	4971	19223	16544	19844	11565	14395	32048	16025	25477	ansP	6106.24	17436.5	15688.4	17857.5	10914.9	17084.8	28191.3	17174.4	26958.3
NC_000913.3	51229	51606	apaG	-	38542	36529	36520	18693	22196	17611	28851	28744	28816	apaG	47335.7	33133.3	34630.2	16821.8	20947.3	20901.4	25379.2	30804.8	30491.4
NC_000913.3	50380	51222	apaH	-	31766	21012	25446	11199	10956	9527	7894	9253	9039	apaH	39013.9	19059.1	24129.5	10078.3	10340.1	11307.6	6944.7	9917.1	9565.25
NC_000913.3	2310479	2311534	apbE	-	9792	35600	31158	25337	23148	24740	32554	16338	29635	apbE	12027	32290.7	29545.8	22800.4	21845.8	29361.9	28636.4	17509.8	31357.9
NC_000913.3	4269414	4270127	aphA	+	47516	13321	29217	219247	118602	158461	21165	58575	31453	aphA	58356.9	12083.3	27705.3	197290	111926	188058	18618.3	62773.3	33281.6
NC_000913.3	1040617	1041915	appA	+	4350	4917	4431	3840	1873	2582	2680	1889	2305	appA	5343.58	4460.71	4202.54	3456.32	1768.5	3065.43	2358.29	2025.43	2439.99
NC_000913.3	583681	584430	appY	+	1518	3166	3654	3603	1216	1533	6377	1529	5262	appY	1865.52	2872.52	3465.77	3243.06	1148.48	1820.51	5610.3	1639.63	5568.8
NC_000913.3	491412	491963	apt	+	88193	261437	192418	63596	47969	64711	119703	55584	88875	apt	108313	237129	182457	57227.8	45269.4	76798.3	105296	59568	94040
NC_000913.3	915352	916047	aqpZ	-	2498	1788	2939	2786	2179	1309	5365	2655	5411	aqpZ	3069.09	1622.65	2787.79	2507.88	2057.27	1554.67	4720.11	2846.32	5726.45
NC_000913.3	66835	68337	araA	-	4511	1902	2814	2267	1787	1553	2644	2089	2298	araA	5541.3	1726.05	2669.26	2040.86	1687.34	1844.24	2326.63	2239.76	2432.58
NC_000913.3	68348	70048	araB	-	1696	1118	1342	1073	880	811	1185	664	280	araB	2084.13	1014.95	1273.47	966.439	831.401	963.658	1043.24	712.651	297.327
NC_000913.3	70387	71265	araC	+	11983	11575	5354	35014	42455	11601	13456	39313	8425	araC	14717.9	10499.6	5077.76	31508.3	40065.8	13768.9	11837.2	42131.1	8915.58
NC_000913.3	65855	66550	araD	-	1200	520	1281	720	480	193	557	576	840	araD	1474.98	472.556	1215.63	648.792	453.921	230.234	490.835	618.345	889.865
NC_000913.3	2980764	2982182	araE	-	13253	10260	10375	26423	17969	16945	20970	18903	13950	araE	16277.6	9306.9	9838.81	23777.6	16958.3	20111	18446.8	20258.6	14761.6
NC_000913.3	1985139	1986128	araF	-	2951	1118	1368	2231	1450	2526	2412	3208	2441	araF	3625.43	1014.95	1298.12	2008.47	1369.31	2998.97	2122.55	3438.94	2583.89
NC_000913.3	1983555	1985069	araG	-	1989	456	1706	1478	1861	1667	859	1348	1821	araG	2443.97	414.507	1618.62	1330.88	1757.17	1979.53	756.484	1445.66	1927.86
NC_000913.3	1982554	1983540	araH	-	2162	1190	1550	1424	366	874	1442	994	760	araH	2656.44	1080.26	1470.7	1282.29	346.339	1038.42	1269.31	1066.3	805.216
NC_000913.3	411297	412481	araJ	-	4463	6636	4616	5478	4089	4159	4347	1996	4665	araJ	5482.35	6019.87	4377.97	4930.28	3859.74	4936.97	3824.64	2140.1	4937.11
NC_000913.3	4639590	4640306	arcA	-	353641	282707	355144	334539	267651	235955	669070	502028	648046	arcA	434317	256421	336758	301036	252584	280026	588537	538002	685700
NC_000913.3	3350689	3353025	arcB	-	95346	68554	87549	70523	58765	53923	58050	48919	67080	arcB	117098	62180.5	83017.3	63461	55457.6	63995.4	51063.5	52425.4	70978.6
NC_000913.3	3350577	3350697	arcZ	+	1125	6736	2479	6828	4880	4647	4819	3561	4193	arcZ	1382.87	6110.57	2351.6	6145.08	4606.21	5516.11	4239.83	3817.24	4437.68
NC_000913.3	3438431	3438649	arfA	-	1735	1503	741	2118	1174	2026	4502	1749	5793	arfA	2132.03	1364.15	703.585	1906.78	1108.85	2405.59	3960.98	1875.4	6130.65
NC_000913.3	214833	215255	arfB	+	12909	11916	14376	14652	13433	14783	16264	7934	16646	arfB	15855.1	10808.9	13632.7	13185.5	12677.7	17545.2	14307.2	8503.59	17614.2
NC_000913.3	2949242	2950573	argA	+	10309	5861	7166	7093	4935	4717	7915	6287	7250	argA	12662	5316.93	6795.95	6383.54	4658.11	5599.19	6963.17	6738.57	7672.3
NC_000913.3	4156013	4156789	argB	+	11250	5099	10135	5676	3203	5040	2780	4375	3872	argB	13817.6	4625.79	9611.23	5108.45	3023.62	5982.51	2446.26	4689.57	4098.03
NC_000913.3	4155001	4156005	argC	+	6779	2607	5856	1500	1083	2540	3705	2117	2033	argC	8326.69	2365.5	5553.77	1350.68	1022.97	3015.59	3259.92	2269.77	2152.18
NC_000913.3	3488960	3490180	argD	-	18783	21236	16395	16269	14068	10359	19684	15893	14776	argD	23069.1	19262.3	15547.1	14640.6	13276.9	12294.9	17315.6	17032.9	15635.6
NC_000913.3	4153696	4154847	argE	-	35131	11329	24030	6302	5474	6968	11044	6387	10240	argE	43146.5	10276.5	22786.9	5671.76	5166.77	8270.61	9715.54	6845.74	10836
NC_000913.3	289301	290305	argF	-	31239	7811	16635	8073	7000	4930	12221	8960	6156	argF	38366.6	7085.62	15774.7	7265.39	6606.86	5851.97	10750.9	9603.11	6514.74
NC_000913.3	3318637	3319980	argG	+	44746	34350	30981	17525	14719	12986	23552	16939	16672	argG	54954.9	31156.9	29378	15770.8	13891.3	15412.6	20718	18153.9	17641.8
NC_000913.3	4156850	4158223	argH	+	44065	18048	31241	19563	14931	14685	13936	11999	9603	argH	54118.6	16370.7	29624.5	17604.7	14091.4	17428.9	12259.4	12859.9	10162
NC_000913.3	4477307	4478311	argI	-	3424	1886	1345	937	1001	556	1220	418	583	argI	4206.33	1711.54	1276.31	844.06	945.589	661.032	1074.03	449.024	617.932
NC_000913.3	3062987	3063982	argK	+	749	510	382	1531	963	1362	743	287	931	argK	921.094	463.486	363.171	1378.57	909.728	1617.57	654.447	308.637	986.152
NC_000913.3	3068173	3068808	argO	-	12786	13485	11959	15464	9563	12604	18460	7287	10992	argO	15704	12232	11340.8	13916.2	9025.56	14959.3	16238.9	7810.23	11631.7
NC_000913.3	3059753	3060646	argP	+	25293	11149	14550	10288	9635	6717	14458	13973	11617	argP	31064.2	10113.2	13797.7	9258.56	9093.51	7972.73	12718.6	14975.3	12293
NC_000913.3	3384703	3385173	argR	+	27646	47354	41676	46097	34633	26755	44557	38768	37965	argR	33954	42951.8	39519.3	41481.3	32684.2	31753.2	39194.7	41547	40171.9
NC_000913.3	1960062	1961795	argS	+	164184	279271	254430	150213	130767	143213	184644	132529	173361	argS	201640	253304	241258	135170	123406	169962	162420	142027	183435
NC_000913.3	2427009	2427791	argT	-	9110	9436	4968	49224	38167	31161	23909	28699	9166	argT	11189.5	8559.52	4711.74	44295.1	36019.2	36982.2	21032	30756.5	9699.63
NC_000913.3	1216369	1216635	ariR	+	1186	451	295	60	175	881	3029	628	715	ariR	1457.79	409.972	280.675	54.8909	166.091	1046.73	2665.29	674.072	757.602
NC_000913.3	2368039	2370021	arnA	+	5353	4135	7887	7943	5088	6468	10015	7633	9191	arnA	6575.39	3751.42	7479.62	7148.41	4802.5	7677.22	8810.4	8181.02	9726.08
NC_000913.3	2365928	2367067	arnB	+	2131	1643	3238	1703	1399	1209	2740	958	2639	arnB	2618.36	1491.14	3071.31	1533.34	1321.18	1435.99	2411.07	1027.72	2793.39
NC_000913.3	2367071	2368039	arnC	+	2103	606	1404	1103	982	938	1251	548	1375	arnC	2583.98	550.559	1332.26	993.435	927.659	1114.38	1101.3	588.339	1455.95
NC_000913.3	2370018	2370908	arnD	+	4444	4537	2030	2472	1468	1531	5947	2038	5779	arnD	5459.02	4116.04	1925.85	2225.33	1386.3	1818.13	5232.05	2185.11	6115.84
NC_000913.3	2372557	2372892	arnE	+	644	499	557	356	262	126	612	196	171	arnE	792.141	453.508	529.111	321.247	248.194	150.72	539.215	211.116	181.994
NC_000913.3	2372892	2373278	arnF	+	231	300	496	0	0	106	329	0	522	arnF	284.925	273.012	471.269	0.89985	0.943702	126.985	290.279	1.07166	553.388
NC_000913.3	2370908	2372560	arnT	+	760	578	2471	2780	1065	2070	2213	1116	1625	arnT	934.604	525.163	2344.02	2502.48	1005.99	2457.8	1947.51	1197.04	1720.48
NC_000913.3	958812	960095	aroA	+	48323	54203	79706	9856	7548	7912	16019	8721	14592	aroA	59347.9	49163.9	75580.4	8869.82	7124	9390.92	14091.7	9346.98	15440.9
NC_000913.3	3517398	3518486	aroB	-	173331	262090	275001	206418	196175	177010	154804	111298	137065	aroB	212873	237721	260764	185746	185132	210072	136172	119274	145030
NC_000913.3	2446388	2447473	aroC	-	117506	99538	117873	92006	83645	75245	96949	72769	102635	aroC	144313	90283.5	111771	82792.5	78936.9	89299.8	85280.4	77984.4	108599
NC_000913.3	1774686	1775444	aroD	+	11553	5865	10814	2416	1855	2317	1748	1731	2957	aroD	14189.8	5320.56	10255.1	2174.94	1751.51	2750.94	1538.48	1856.11	3129.87
NC_000913.3	3430020	3430838	aroE	-	28383	48185	58563	31001	23028	24020	33685	31044	34450	aroE	34859.1	43705.5	55532	27897.2	21732.5	28507.4	29631.3	33269.6	36452.7
NC_000913.3	2740080	2741150	aroF	-	29122	30274	24833	46621	39409	33192	53322	32070	42683	aroF	35766.7	27459.9	23548.3	41952.8	37191.3	39392.5	46904.6	34369.1	45164.1
NC_000913.3	785633	786685	aroG	+	87908	50016	80442	21174	22010	19962	38327	22141	29501	aroG	107963	45366.3	76278.3	19054.3	20771.8	23691.5	33714.6	23728.6	31216.2
NC_000913.3	1788435	1789481	aroH	+	31660	50081	49189	19440	13548	19325	26460	10306	16808	aroH	38883.7	45425.2	46643.3	17494	12786.2	22935.5	23276	11045.6	17785.7
NC_000913.3	3518543	3519064	aroK	-	136216	224368	212065	213985	205888	172140	111053	85670	113662	aroK	167292	203506	201087	192555	194298	204292	97686.7	91809.8	120267
NC_000913.3	406405	406929	aroL	+	27499	24614	20207	19895	18630	17873	34906	28852	35790	aroL	33773.5	22326.2	19161.8	17903.4	17582.1	21212.3	30705.3	30920.5	37870.6
NC_000913.3	407428	408105	aroM	+	10761	12321	11682	35687	32321	26525	30381	36455	21971	aroM	13217.1	11176.3	11078.1	32113.9	30502.3	31480.3	26725	39068.3	23248.6
NC_000913.3	120178	121551	aroP	-	24049	15772	15132	11948	8203	6233	20196	11911	13244	aroP	29536.4	14306.4	14349.5	10752.3	7742.13	7398.33	17765.9	12765.6	14014.6
NC_000913.3	4220301	4222487	arpA	-	69	248	28	272	104	44	1562	757	1633	arpA	85.9688	225.847	27.4986	245.659	99.0887	53.4047	1374.87	812.315	1728.94
NC_000913.3	1803094	1804993	arpB	+	93	80	92	0	130	0	261	0	380	arpB	115.444	73.4684	88.1852	0.89985	123.625	1.18677	230.464	1.07166	403.137
NC_000913.3	3657986	3658054	arrS	-	0	0	0	0	0	0	0	0	0	arrS	1.22813	0.907017	0.948228	0.89985	0.943702	1.18677	0.879632	1.07166	1.0581
NC_000913.3	3648935	3650224	arsB	+	2178	2314	2528	5410	4509	4344	4380	3703	3740	arsB	2676.09	2099.74	2398.07	4869.09	4256.09	5156.52	3853.67	3969.41	3958.36
NC_000913.3	3650237	3650662	arsC	+	2694	1445	2823	1085	1845	1264	2688	589	1861	arsC	3309.8	1311.55	2677.79	977.237	1742.07	1501.27	2365.33	632.277	1970.19
NC_000913.3	3648528	3648881	arsR	+	1631	835	1316	2516	1881	2983	2309	1956	2235	arsR	2004.3	758.266	1248.82	2264.92	1776.05	3541.33	2031.95	2097.23	2365.92
NC_000913.3	902257	902988	artI	-	66987	66617	76028	20987	15704	14959	24089	15142	22796	artI	82269.7	60423.6	72092.8	18886.1	14820.8	17754.1	21190.3	16228.1	24121.6
NC_000913.3	899844	900575	artJ	-	4766	2694	4569	1689	1021	2024	1873	1598	2198	artJ	5854.48	2444.41	4333.4	1520.75	964.463	2403.21	1648.43	1713.58	2326.77
NC_000913.3	900866	901534	artM	-	22557	30796	53451	12067	7348	8093	15821	9459	14025	artM	27704.1	27933.4	50684.7	10859.4	6935.26	9605.73	13917.5	10137.9	14841
NC_000913.3	903006	903734	artP	-	35073	42190	41895	22342	13514	16606	20524	10557	14973	artP	43075.3	38267.9	39726.9	20105.4	12754.1	19708.7	18054.5	11314.5	15844
NC_000913.3	901534	902250	artQ	-	31209	36160	46807	8911	9399	6760	14211	10210	13753	artQ	38329.8	32798.6	44384.6	8019.47	8870.8	8023.76	12501.3	10942.7	14553.1
NC_000913.3	2840990	2842414	ascB	+	7064	2517	4643	5950	6044	5766	5485	4618	4065	ascB	8676.71	2283.87	4403.57	5355.01	5704.68	6844.11	4825.66	4949.98	4302.25
NC_000913.3	2839524	2840981	ascF	+	3452	3447	3633	11221	7080	6803	7095	5725	3571	ascF	4240.72	3127.39	3445.86	10098.1	6682.35	8074.79	6241.87	6136.3	3779.54
NC_000913.3	2838254	2839264	ascG	-	14008	13321	11789	11934	9402	9077	9078	8343	6516	ascG	17204.8	12083.3	11179.6	10739.7	8873.63	10773.5	7986.18	8941.9	6895.66
NC_000913.3	3573775	3574878	asd	-	177890	90876	150605	79800	68220	58223	51345	41442	67099	asd	218473	82427	142809	71809	64380.3	69098.6	45165.6	44412.6	70998.7
NC_000913.3	3984352	3986007	aslA	-	4911	3979	4822	4372	3438	3671	5658	3509	5407	aslA	6032.55	3609.93	4573.3	3935.05	3245.39	4357.82	4977.84	3761.51	5722.22
NC_000913.3	3982958	3984193	aslB	+	1735	2643	1347	6092	3521	4941	6372	6312	7044	aslB	2132.03	2398.15	1278.21	5482.79	3323.72	5865.02	5605.9	6765.36	7454.34
NC_000913.3	2139759	2141612	asmA	-	62471	80967	104436	85033	81447	74309	84916	61840	91057	asmA	76723.5	73439.3	99030	76517.9	76862.6	88189	74695.7	66272.3	96348.7
NC_000913.3	3927155	3928147	asnA	+	53837	20941	24678	21914	18464	26438	22208	12263	18086	asnA	66119.8	18994.7	23401.3	19720.2	17425.5	31377	19535.8	13142.8	19137.9
NC_000913.3	697513	699177	asnB	-	62536	32709	38960	16694	11746	12367	30410	20617	23183	asnB	76803.3	29668.5	36943.9	15023	11085.7	14678	26750.5	22095.4	24531.1
NC_000913.3	3926545	3927003	asnC	-	3111	6617	4024	4210	2415	4213	6131	1811	5317	asnC	3821.93	6002.64	3816.62	3789.27	2279.98	5001.05	5393.91	1941.84	5626.99
NC_000913.3	987585	988985	asnS	-	451780	595863	453471	240744	227713	200172	213966	140959	174785	asnS	554844	540459	429995	216634	214894	237560	188212	151061	184942
NC_000913.3	4366891	4368327	aspA	-	416905	150019	780523	809458	948718	402073	144938	919347	810820	aspA	512013	136071	740114	728392	895308	477170	127493	985225	857932
NC_000913.3	984519	985709	aspC	-	143495	143573	162015	54973	49719	50215	61218	40882	63898	aspC	176231	130224	153628	49468.4	46920.8	59594.9	53850.2	43812.5	67611.7
NC_000913.3	1948750	1950522	aspS	-	299269	504839	493050	447554	447761	381660	277536	212875	292050	aspS	367541	457898	467525	402732	422554	452944	244131	228130	309020
NC_000913.3	1671376	1671684	asr	+	745	317	1058	617	599	158	686	364	373	asr	916.182	288.431	1004.17	556.107	566.221	188.697	604.307	391.154	395.731
NC_000913.3	1829731	1830765	astA	-	682	441	339	5883	2420	2622	1884	3995	1206	astA	838.81	400.901	322.397	5294.72	2284.7	3112.9	1658.11	4282.34	1277.13
NC_000913.3	1826916	1828259	astB	-	2584	2129	2011	6662	2308	3378	5123	6074	2332	astB	3174.71	1931.95	1907.83	5995.7	2179.01	4010.1	4507.24	6510.31	2468.55
NC_000913.3	1830762	1831982	astC	-	1923	887	318	6676	4141	2801	2553	8744	1246	astC	2362.91	805.431	302.485	6008.3	3908.81	3325.33	2246.58	9371.63	1319.45
NC_000913.3	1828256	1829734	astD	-	2801	648	2413	9431	3227	4162	5210	8894	3611	astD	3441.21	588.654	2289.02	8487.39	3046.27	4940.53	4583.76	9532.38	3821.87
NC_000913.3	1825955	1826923	astE	-	1620	682	436	1378	1055	1408	1753	1396	1161	astE	1990.79	619.492	414.375	1240.89	996.549	1672.16	1542.88	1497.1	1229.52
NC_000913.3	2324109	2324759	atoA	+	431	115	210	0	44	0	0	237	98	atoA	530.55	105.214	200.076	0.89985	42.4666	1.18677	0.879632	255.054	104.752
NC_000913.3	2326109	2327293	atoB	+	1182	651	597	1053	620	900	1601	1598	886	atoB	1452.87	591.375	567.04	948.442	586.039	1069.28	1409.17	1713.58	938.537
NC_000913.3	2321866	2323251	atoC	+	4583	2478	9143	2389	2370	2741	971	2243	3290	atoC	5629.73	2248.49	8670.59	2150.64	2237.52	3254.13	855.003	2404.8	3482.22
NC_000913.3	2323447	2324109	atoD	+	0	0	0	226	0	0	0	0	94	atoD	1.22813	0.907017	0.948228	204.266	0.943702	1.18677	0.879632	1.07166	100.52
NC_000913.3	2324756	2326078	atoE	+	862	916	793	656	1573	610	651	1015	519	atoE	1059.87	831.734	752.893	591.202	1485.39	725.117	573.52	1088.8	550.214
NC_000913.3	2320043	2321869	atoS	+	2282	1376	1355	2252	2448	1012	1352	1473	1580	atoS	2803.81	1248.96	1285.8	2027.36	2311.13	1202.2	1190.14	1579.62	1672.86
NC_000913.3	3918316	3919857	atpA	-	1145196	1652726	1144403	1789305	2040767	1503539	1673934	1953270	1526069	atpA	1.40645e+06	1.49905e+06	1.08516e+06	1.61011e+06	1.92588e+06	1.78436e+06	1.47245e+06	2.09323e+06	1.61474e+06
NC_000913.3	3921236	3922051	atpB	-	420765	680202	541973	1277471	1083920	939372	1281145	1061056	864464	atpB	516754	616956	513915	1.14953e+06	1.0229e+06	1.11482e+06	1.12694e+06	1.13709e+06	914693
NC_000913.3	3915553	3915972	atpC	-	608182	1120763	914813	1442509	1479510	986393	1104399	1292050	796937	atpC	746925	1.01655e+06	867452	1.29804e+06	1.39622e+06	1.17062e+06	971466	1.38463e+06	843242
NC_000913.3	3915993	3917375	atpD	-	1072706	1639402	1227170	1850795	2174896	1484426	1437782	1812703	1306039	atpD	1.31742e+06	1.48697e+06	1.16364e+06	1.66544e+06	2.05245e+06	1.76168e+06	1.26472e+06	1.9426e+06	1.38192e+06
NC_000913.3	3920950	3921189	atpE	-	291441	399778	290359	603585	655040	529929	622618	656980	529487	atpE	357927	362606	275327	543137	618163	628906	547676	704058	560253
NC_000913.3	3920418	3920888	atpF	-	715005	1187621	735166	1784175	1769513	1411276	1634560	1550625	1452012	atpF	878117	1.07719e+06	697106	1.60549e+06	1.66989e+06	1.67486e+06	1.43781e+06	1.66174e+06	1.53638e+06
NC_000913.3	3917402	3918265	atpG	-	518817	956468	581892	910344	1023047	742842	814220	946624	790182	atpG	637174	867533	551767	819174	965452	881585	716215	1.01446e+06	836095
NC_000913.3	3919870	3920403	atpH	-	396267	658289	439031	810739	903174	628877	806672	873937	722764	atpH	486667	597080	416302	729545	852328	746334	709576	936561	764760
NC_000913.3	3922060	3922440	atpI	-	72639	123994	109447	178618	155533	167565	172122	145775	180821	atpI	89211.1	112466	103782	160730	146778	198862	151405	156222	191328
NC_000913.3	3739705	3740958	avtA	+	52092	45101	37684	46659	48005	43353	34744	37245	23328	avtA	63976.8	40908.3	35734	41987	45303.3	51451.3	30562.8	39914.9	24684.5
NC_000913.3	1482255	1482860	azoR	-	14410	10587	11468	2985	2580	1919	1387	842	1447	azoR	17698.5	9603.49	10875.2	2686.95	2435.69	2278.6	1220.93	903.406	1532.13
NC_000913.3	1987873	1987959	azuC	-	891	4268	5987	320	657	1407	84234	4549	49501	azuC	1095.49	3872.05	5677.99	288.852	620.956	1670.97	74095.8	4876.03	52378.2
NC_000913.3	3203310	3204131	bacA	-	22155	37181	29634	81102	76845	66757	48962	42055	37048	bacA	27210.4	33724.7	28100.7	72980.6	72519.7	79226.5	43069.4	45069.6	39201.7
NC_000913.3	2164276	2164998	baeR	+	17232	11694	9957	5337	4301	4560	6199	4611	8422	baeR	21164.3	10607.6	9442.45	4803.4	4059.8	5412.86	5453.72	4942.48	8912.4
NC_000913.3	2162876	2164279	baeS	+	5700	7481	5655	1867	1585	2121	1252	2397	2072	baeS	7001.55	6786.3	5363.18	1680.92	1496.71	2518.33	1102.18	2569.83	2193.45
NC_000913.3	197928	200360	bamA	+	639495	657458	588699	771895	651217	665273	770432	568881	707124	bamA	785382	596326	558222	694591	614556	789528	677698	609646	748211
NC_000913.3	2637474	2638652	bamB	-	232384	295107	319360	242307	219379	222939	316186	235603	322569	bamB	285398	267668	302827	218041	207029	264579	278128	252486	341312
NC_000913.3	2597831	2598865	bamC	-	287323	250330	365365	242748	202009	211017	218110	134630	204389	bamC	352870	227054	346450	218438	190637	250430	191858	144278	216266
NC_000913.3	2736146	2736883	bamD	+	180147	160532	167989	75269	63877	68083	83765	67077	95959	bamD	221244	145606	159293	67731.7	60281.8	80800.1	73683.3	71884.5	101536
NC_000913.3	2753605	2753946	bamE	+	57287	71583	72289	98613	67408	77137	137309	81959	117678	bamE	70356.9	64927.9	68547.4	88737.8	63614	91545.2	120782	87832.9	124516
NC_000913.3	2915057	2917813	barA	+	35068	35775	47957	22140	19179	18330	29292	24319	28250	barA	43069.1	32449.4	45475.1	19923.6	18100.2	21754.7	25767.1	26062.7	29892.5
NC_000913.3	4333282	4333950	basR	-	10840	9526	10563	5606	6575	3579	7587	9131	6959	basR	13314.1	8641.15	10017.1	5045.46	6205.78	4248.64	6674.65	9786.36	7364.4
NC_000913.3	4332181	4333272	basS	-	11888	8570	13552	5547	5791	6499	9200	8267	9467	basS	14601.2	7774.04	12851.3	4992.37	5465.92	7714.01	8093.5	8860.45	10018.1
NC_000913.3	3736353	3737177	bax	-	102075	156641	171469	115399	75563	100557	168874	104154	153896	bax	125362	142077	162593	103843	71309.9	119339	148548	111618	162839
NC_000913.3	2600478	2600948	bcp	+	201055	141161	160710	37403	35387	33790	48469	33457	45354	bcp	246922	128036	152391	33658	33395.7	40102.2	42635.8	35855.5	47990.3
NC_000913.3	2278570	2279760	bcr	-	28091	46251	63882	49899	48557	43642	44263	28946	39980	bcr	34500.5	41951.3	60575.6	44902.5	45824.3	51794.3	38936.1	31021.2	42304
NC_000913.3	3692618	3695236	bcsA	-	8999	11448	12613	12480	11456	11934	20792	11331	14089	bcsA	11053.1	10384.4	11960.9	11231	10812	14164.1	18290.2	12144	14908.7
NC_000913.3	3690268	3692607	bcsB	-	13216	15138	14114	14960	10976	12978	18723	11607	11708	bcsB	16232.1	13731.3	13384.2	13462.7	10359	15403.1	16470.2	12439.8	12389.3
NC_000913.3	3685700	3689173	bcsC	-	25597	31371	33385	19775	17022	18991	19911	11953	15904	bcsC	31437.6	28454.9	31657.5	17795.4	16064.6	22539.2	17515.2	12810.6	16829.1
NC_000913.3	3696458	3698029	bcsE	+	47813	33904	36715	24608	24639	25875	37489	23052	38336	bcsE	58721.6	30752.4	34815.1	22144.4	23252.8	30708.9	32977.4	24704.9	40564.5
NC_000913.3	3698026	3698217	bcsF	+	3183	2433	3603	3612	2752	2570	1435	1413	2383	bcsF	3910.35	2207.68	3417.41	3251.16	2598.01	3051.19	1263.15	1515.32	2522.52
NC_000913.3	3698214	3699893	bcsG	+	18886	11828	26426	7304	7161	5324	7924	4428	6943	bcsG	23195.6	10729.1	25058.8	6573.41	6758.79	6319.56	6971.09	4746.36	7347.47
NC_000913.3	3695233	3695985	bcsQ	-	8763	7196	10083	14045	11842	13121	28863	13770	18853	bcsQ	10763.3	6527.8	9561.93	12639.3	11176.3	15572.8	25389.7	14757.8	19949.5
NC_000913.3	3689155	3690261	bcsZ	-	4748	6664	5900	6705	5937	5051	6096	4013	3963	bcsZ	5832.37	6045.27	5595.49	6034.4	5603.7	5995.57	5363.12	4301.63	4194.32
NC_000913.3	4473340	4474053	bdcA	-	2138	1389	1941	3203	1823	2236	3422	2497	1382	bdcA	2626.96	1260.75	1841.46	2883.12	1721.31	2654.81	3010.98	2677	1463.36
NC_000913.3	4474124	4474717	bdcR	+	6503	3679	4278	2447	2394	3135	5354	3258	3280	bdcR	7987.73	3337.82	4057.47	2202.83	2260.17	3721.71	4710.43	3492.53	3471.64
NC_000913.3	1556065	1556280	bdm	-	277	150	364	0	84	484	113	65	147	bdm	341.419	136.96	346.103	0.89985	80.2146	575.584	100.278	70.7293	156.599
NC_000913.3	1205731	1206142	beeE	+	397	614	389	473	46	127	461	316	561	beeE	488.794	557.815	369.809	426.529	44.354	151.907	406.39	339.715	594.654
NC_000913.3	2616094	2617557	bepA	+	45200	39374	46189	28557	20357	20109	30933	19363	23798	bepA	55512.5	35713.8	43798.6	25697.9	19211.9	23866	27210.6	20751.5	25181.8
NC_000913.3	325577	327247	betA	-	51807	15719	15108	50998	44545	40597	80648	83004	39568	betA	63626.7	14258.3	14326.8	45891.5	42038.1	48180.5	70941.5	88952.8	41868.1
NC_000913.3	327261	328733	betB	-	66925	29708	15757	100987	80850	85541	121514	124480	52618	betB	82193.5	26946.6	14942.2	90874.1	76299.2	101519	106889	133401	55676.3
NC_000913.3	328747	329334	betI	-	33453	16148	9648	50349	41373	47836	62557	57017	25660	betI	41085.7	14647.4	9149.45	45307.5	39044.7	56771.6	55028	61103.7	27152
NC_000913.3	329463	331496	betT	+	25455	27748	5627	47569	43981	37837	55157	50611	15284	betT	31263.2	25168.8	5336.62	42805.9	41505.9	44905	48518.8	54238.7	16173.1
NC_000913.3	3466797	3466991	bfd	-	1561	1027	93	558	392	592	746	301	22	bfd	1918.33	932.413	89.1334	503.016	370.875	703.755	657.085	323.64	24.3364
NC_000913.3	3466249	3466725	bfr	-	20720	26613	24266	7323	2990	6338	8920	4383	5813	bfr	25448	24139.3	23010.6	6590.5	2822.61	7522.94	7847.2	4698.14	6151.81
NC_000913.3	3043662	3045101	bglA	+	113941	108489	118836	62601	52531	53112	66387	49440	66076	bglA	139935	98402.3	112685	56332.4	49574.5	63033	58397	52983.7	69916.3
NC_000913.3	3902289	3903701	bglB	-	1752	975	1163	2182	1333	852	2191	827	804	bglB	2152.9	885.248	1103.74	1964.37	1258.9	1012.32	1928.15	887.331	851.773
NC_000913.3	3903720	3905597	bglF	-	692	475	553	1313	857	401	1455	1391	1185	bglF	851.091	431.74	525.318	1182.4	809.696	477.082	1280.74	1491.75	1254.91
NC_000913.3	3905731	3906567	bglG	-	995	1352	514	3990	3299	1751	3977	1323	1077	bglG	1223.21	1227.19	488.337	3591.3	3114.22	2079.22	3499.18	1418.87	1140.63
NC_000913.3	3900604	3902220	bglH	-	1408	1420	561	1245	1327	1449	3022	1400	2026	bglH	1730.43	1288.87	532.904	1121.21	1253.24	1720.82	2659.13	1501.39	2144.77
NC_000913.3	4604160	4604837	bglJ	+	404	709	616	475	364	593	2506	783	873	bglJ	497.391	643.982	585.056	428.329	344.451	704.942	2205.24	840.178	924.782
NC_000913.3	2219692	2221989	bglX	-	87105	93474	104626	81672	67813	67770	47075	37644	46356	bglX	106977	84783.4	99210.2	73493.5	63996.2	80428.7	41409.6	40342.5	49050.5
NC_000913.3	1169073	1169330	bhsA	+	1642	4930	6340	1267	1136	2089	11719	1839	10538	bhsA	2017.81	4472.5	6012.71	1141.01	1072.99	2480.35	10309.3	1971.85	11151.3
NC_000913.3	807968	809257	bioA	-	2123	3675	3600	3000	2948	3141	2830	3347	3335	bioA	2608.54	3334.19	3414.57	2700.45	2782.98	3728.84	2490.24	3587.9	3529.83
NC_000913.3	809344	810384	bioB	+	3890	2855	3256	1710	879	776	1043	507	504	bioB	4778.64	2590.44	3088.38	1539.64	830.457	922.121	918.336	544.401	534.342
NC_000913.3	811522	812277	bioC	+	3325	3499	3322	2399	1724	1582	3652	1642	2478	bioC	4084.75	3174.56	3150.96	2159.64	1627.89	1878.66	3213.3	1760.73	2623.04
NC_000913.3	812270	812947	bioD	+	2061	2836	2314	1252	571	1071	2163	1421	1865	bioD	2532.4	2573.21	2195.15	1127.51	539.797	1272.22	1903.52	1523.89	1974.42
NC_000913.3	810381	811535	bioF	+	3104	2843	2161	1244	1897	1410	2220	433	655	bioF	3813.33	2579.56	2050.07	1120.31	1791.15	1674.53	1953.66	465.099	694.116
NC_000913.3	3544074	3544844	bioH	-	17906	17769	17262	29082	27871	25924	17270	16234	16123	bioH	21992	16117.7	16369.3	26170.3	26302.9	30767	15192.1	17398.3	17060.9
NC_000913.3	4173082	4174047	birA	+	26348	26857	36052	35756	32273	28284	42129	32409	37683	birA	32359.9	24360.7	34186.4	32175.9	30457	33567.8	37058.9	34732.4	39873.6
NC_000913.3	3714061	3716394	bisC	-	52597	44585	49559	30299	36138	34178	45096	36277	40917	bisC	64597	40440.3	46994.2	27265.5	34104.4	40562.7	39668.8	38877.5	43295.5
NC_000913.3	4377189	4377722	blc	-	3277	3568	2811	1117	339	497	630	306	761	blc	4025.8	3237.14	2666.42	1006.03	320.859	591.012	555.048	328.998	806.274
NC_000913.3	1704551	1704676	blr	+	4274	6680	6449	12794	6821	8943	22662	16125	28282	blr	5250.24	6059.78	6116.07	11513.6	6437.93	10614.5	19935.1	17281.5	29926.3
NC_000913.3	1214264	1215475	bluF	-	809	1902	1662	918	662	1026	3452	2850	3826	bluF	994.782	1726.05	1576.9	826.962	625.674	1218.81	3037.37	3055.29	4049.36
NC_000913.3	1213328	1214059	bluR	-	16621	17264	14531	19950	18429	17071	24296	14451	23970	bluR	20413.9	15659.6	13779.6	17952.9	17392.4	20260.6	21372.4	15487.6	25363.8
NC_000913.3	454472	454789	bolA	+	28099	19570	38452	14497	11032	12911	30734	19220	22115	bolA	34510.3	17751.2	36462.2	13046	10411.9	15323.6	27035.5	20598.3	23401
NC_000913.3	578600	578893	borD	-	69005	151320	102086	196513	109082	162796	355963	121844	214175	borD	84748	137251	96801.7	176833	102942	193203	313117	130576	226620
NC_000913.3	419591	420910	brnQ	+	39107	41801	55443	52411	43218	48260	69554	40416	39840	brnQ	48029.5	37915.1	52573.5	47163	40785.8	57274.8	61182.8	43313.1	42155.9
NC_000913.3	4416441	4416770	bsmA	-	4574	4309	3492	60276	47319	46323	13868	59597	35620	bsmA	5618.68	3909.24	3312.16	54240.3	44656	54976	12199.6	63868.6	37690.7
NC_000913.3	878248	878631	bssR	+	905	780	17023	516	984	639	2231	1660	14806	bssR	1112.68	708.38	16142.6	465.223	929.546	759.534	1963.34	1780.02	15667.3
NC_000913.3	1120701	1120955	bssS	-	31291	24896	29637	78341	48507	48595	127461	66805	105392	bssS	38430.5	22582	28103.6	70496.1	45777.1	57672.3	112120	71593	111517
NC_000913.3	4163639	4165483	btuB	+	64896	104507	103801	101223	80736	87419	68393	63099	81382	btuB	79701.7	94790.5	98427.9	91086.4	76191.6	103748	60161.6	67621.5	86111.6
NC_000913.3	1794172	1795152	btuC	-	11072	14065	16087	17682	15761	14431	15246	12479	14330	btuC	13599	12758.1	15255.1	15912.1	14874.6	17127.5	13411.8	13374.3	15163.7
NC_000913.3	1792809	1793558	btuD	-	29768	22302	30755	16205	12317	10687	16596	14827	14406	btuD	36560.1	20229.2	29163.7	14583	11624.5	12684.2	14599.3	15890.5	15244.1
NC_000913.3	1793558	1794109	btuE	-	15554	19295	22086	7317	8603	7946	11407	8832	13345	btuE	19103.5	17501.8	20943.5	6585.1	8119.61	9431.27	10034.8	9465.94	14121.4
NC_000913.3	177662	178462	btuF	-	19011	18742	21484	9030	12895	9187	6204	3462	7125	btuF	23349.1	17000.2	20372.7	8126.55	12170	10904.1	5458.12	3711.14	7540.04
NC_000913.3	1327767	1328357	btuR	-	9538	6466	11326	7765	7869	3760	5422	6779	5262	btuR	11715.1	5865.68	10740.6	6988.24	7426.93	4463.45	4770.25	7265.83	5568.8
NC_000913.3	4356470	4358617	cadA	-	3112	2876	34650	2376	837	720	3243	1421	7090	cadA	3823.16	2609.49	32857	2138.94	790.822	855.662	2853.53	1523.89	7503.01
NC_000913.3	4358697	4360031	cadB	-	1078	1919	27181	767	1220	793	2138	1851	4967	cadB	1325.15	1741.47	25774.7	691.085	1152.26	942.296	1881.53	1984.71	5256.66
NC_000913.3	4360396	4361934	cadC	-	2776	3114	4772	2830	2021	1957	4950	3526	6129	cadC	3410.51	2825.36	4525.89	2547.48	1908.16	2323.7	4355.06	3779.73	6486.17
NC_000913.3	39244	40386	caiA	-	6231	5826	8279	11695	8986	9463	14067	12773	13345	caiA	7653.68	5285.19	7851.32	10524.6	8481.05	11231.6	12374.7	13689.3	14121.4
NC_000913.3	37898	39115	caiB	-	2276	2296	5769	2514	2881	3321	4428	2236	4368	caiB	2796.44	2083.42	5471.27	2263.12	2719.75	3942.45	3895.89	2397.29	4622.85
NC_000913.3	36271	37824	caiC	-	3203	3433	5805	6062	4123	2615	2117	2466	3424	caiC	3934.91	3114.7	5505.41	5455.79	3891.83	3104.59	1863.06	2643.78	3624
NC_000913.3	35377	36162	caiD	-	1736	1061	1445	2214	2276	2523	2277	1476	936	caiD	2133.25	963.252	1371.14	1993.17	2148.81	2995.41	2003.8	1582.84	991.442
NC_000913.3	34781	35371	caiE	-	1294	2350	1119	2652	3324	3305	3903	2392	1812	caiE	1590.42	2132.4	1062.01	2387.3	3137.81	3923.47	3434.09	2564.47	1918.34
NC_000913.3	34300	34695	caiF	+	1881	1096	2591	1316	994	970	1486	1360	1255	caiF	2311.33	994.997	2457.81	1185.1	938.983	1152.35	1308.01	1458.52	1328.98
NC_000913.3	40417	41931	caiT	-	507	224	163	226	594	516	1235	630	654	caiT	623.888	204.079	155.509	204.266	561.503	613.561	1087.23	676.215	693.057
NC_000913.3	142008	142670	can	-	125322	153703	78180	82613	65241	66104	85633	56945	57017	can	153912	139412	74133.4	74340.2	61569	78451.5	75326.4	61026.5	60330.9
NC_000913.3	29651	30799	carA	+	29009	14672	17745	65631	29926	41729	43707	30898	35861	carA	35627.9	13308.7	16827.2	59059	28242.2	49524	38447	33113.1	37945.7
NC_000913.3	30817	34038	carB	+	115106	65641	46855	167141	112843	118834	115910	125909	65581	carB	141366	59538.4	44430.2	150403	106491	141030	101959	134932	69392.5
NC_000913.3	2882630	2884138	casA	-	1506	914	827	1534	349	761	2129	1033	1900	casA	1850.79	829.92	785.132	1381.27	330.296	904.32	1873.62	1108.09	2011.45
NC_000913.3	2882155	2882637	casB	-	1455	225	1051	942	327	667	1815	1205	1126	casB	1788.15	204.986	997.535	848.559	309.534	792.763	1597.41	1292.42	1192.48
NC_000913.3	2881051	2882142	casC	-	2999	1682	1824	738	1222	1085	3375	1766	3343	casC	3684.38	1526.51	1730.52	664.989	1154.15	1288.83	2969.64	1893.62	3538.3
NC_000913.3	2880374	2881048	casD	-	2379	2034	1859	2740	1344	1240	3631	2378	2735	casD	2922.94	1845.78	1763.7	2466.49	1269.28	1472.78	3194.83	2549.47	2894.97
NC_000913.3	2879788	2880387	casE	-	2106	1995	2181	2433	2191	1971	3299	3305	3473	casE	2587.66	1810.41	2069.03	2190.24	2068.59	2340.31	2902.79	3542.89	3675.85
NC_000913.3	1037740	1039284	cbdA	+	3095	3803	4637	2131	2779	2541	4752	2997	3433	cbdA	3802.28	3450.29	4397.88	1918.48	2623.49	3016.77	4180.89	3212.82	3633.53
NC_000913.3	1039296	1040432	cbdB	+	4193	2123	1995	2413	2045	1963	2713	2114	2922	cbdB	5150.76	1926.5	1892.66	2172.24	1930.81	2330.82	2387.32	2266.55	3092.83
NC_000913.3	1040445	1040537	cbdX	+	845	704	381	265	219	132	370	598	830	cbdX	1038.99	639.447	362.223	239.36	207.614	157.841	326.344	641.922	879.284
NC_000913.3	2077112	2077480	cbeA	+	0	0	0	0	0	0	0	0	87	cbeA	1.22813	0.907017	0.948228	0.89985	0.943702	1.18677	0.879632	1.07166	93.1131
NC_000913.3	2059964	2060914	cbl	-	1455	1186	2125	1971	967	707	1453	1634	1575	cbl	1788.15	1076.63	2015.93	1774.5	913.503	840.234	1278.99	1752.16	1667.57
NC_000913.3	1062855	1063775	cbpA	-	40765	31710	41988	16238	12641	12955	11612	8924	9661	cbpA	50065.8	28762.4	39815.1	14612.7	11930.3	15375.8	10215.2	9564.53	10223.4
NC_000913.3	1062550	1062855	cbpM	-	13252	9646	16295	7321	5394	3997	4936	3525	4878	cbpM	16276.4	8749.99	15452.3	6588.7	5091.27	4744.71	4342.75	3778.66	5162.48
NC_000913.3	3869377	3870441	cbrA	+	1031	935	463	2016	777	1376	2078	793	1427	cbrA	1267.43	848.968	439.978	1815	734.2	1634.18	1828.76	850.895	1510.97
NC_000913.3	3897506	3897973	cbrB	+	573	608	943	1347	457	902	2183	1928	1422	cbrB	704.944	552.373	895.127	1213	432.215	1071.65	1921.12	2067.22	1505.68
NC_000913.3	3898022	3898609	cbrC	+	1900	2865	2502	4180	3003	2661	6174	5438	5962	cbrC	2334.67	2599.51	2373.41	3762.27	2834.88	3159.18	5431.73	5828.74	6309.47
NC_000913.3	2077569	2077943	cbtA	+	76	131	242	0	231	0	221	222	85	cbtA	94.5657	119.726	230.419	0.89985	218.939	1.18677	195.278	238.979	90.9969
NC_000913.3	3201891	3203129	cca	+	51719	47608	44267	35144	37053	33626	50787	40983	34494	cca	63518.7	43182.2	41976.1	31625.2	34967.9	39907.6	44674.8	43920.7	36499.3
NC_000913.3	2297021	2297644	ccmA	-	6966	10125	75168	15208	10740	8289	12811	7717	38587	ccmA	8556.35	9184.45	71277.3	13685.8	10136.3	9838.33	11269.9	8271.04	40830.1
NC_000913.3	2296362	2297024	ccmB	-	4952	4609	24614	11524	5106	6481	5333	3486	13584	ccmB	6082.91	4181.35	23340.6	10370.8	4819.48	7692.65	4691.96	3736.86	14374.3
NC_000913.3	2295583	2296320	ccmC	-	7399	9418	36074	14234	19650	11383	9968	7103	13377	ccmC	9088.13	8543.19	34207.3	12809.4	18544.7	13510.2	8769.06	7613.04	14155.3
NC_000913.3	2295377	2295586	ccmD	-	1461	813	6290	2779	2177	1909	1209	1674	2549	ccmD	1795.52	738.312	5965.3	2501.58	2055.38	2266.73	1064.36	1795.02	2698.16
NC_000913.3	2294901	2295380	ccmE	-	6459	5670	23591	5176	5099	6948	3613	3606	7918	ccmE	7933.69	5143.69	22370.6	4658.52	4812.88	8246.87	3178.99	3865.46	8379.12
NC_000913.3	2292961	2294904	ccmF	-	15110	17039	39188	16971	11923	12877	15715	14297	18794	ccmF	18558.2	15455.6	37160.1	15272.3	11252.7	15283.2	13824.3	15322.5	19887
NC_000913.3	2291358	2292410	ccmH	-	11443	17585	23839	21323	25064	16539	13959	11096	12136	ccmH	14054.7	15950.8	22605.7	19188.4	23653.9	19629.2	12279.7	11892.2	12842.2
NC_000913.3	182463	183620	cdaR	+	10391	5633	9805	34760	27472	21440	7707	18435	25456	cdaR	12762.7	5110.13	9298.32	31279.7	25926.3	25445.6	6780.21	19757	26936.1
NC_000913.3	2231844	2232728	cdd	+	178458	92043	210952	317448	244131	169873	45508	212028	124742	cdd	219170	83485.5	200031	285657	230388	201602	40031.2	227222	131991
NC_000913.3	4109930	4110685	cdh	+	12900	15352	13173	19305	19610	15850	23857	15917	19908	cdh	15844.1	13925.4	12492	17372.5	18506.9	18811.5	20986.3	17058.6	21065.8
NC_000913.3	195677	196534	cdsA	+	73876	108711	121492	177815	143970	130692	188972	158911	175502	cdsA	90730.2	98603.6	115203	160008	135866	155103	166227	170299	185700
NC_000913.3	1813421	1813663	cedA	-	2072	6117	5696	4048	3124	3566	5367	5244	6335	cedA	2545.9	5549.13	5402.05	3643.49	2949.07	4233.21	4721.87	5620.84	6704.14
NC_000913.3	1741413	1742561	cfa	+	61132	60978	80523	24709	23129	20500	57871	36626	50005	cfa	75079	55309	76355.1	22235.3	21827.8	24330	50906.1	39251.5	52911.5
NC_000913.3	1270749	1271849	chaA	-	47947	46606	33478	16722	14121	17649	20498	9609	16305	chaA	58886.2	42273.3	31745.7	15048.2	13327	20946.5	18031.6	10298.6	17253.4
NC_000913.3	1272119	1272349	chaB	+	1489	1447	1668	444	382	268	2130	1088	2770	chaB	1829.91	1313.36	1582.59	400.433	361.438	319.241	1874.5	1167.03	2932
NC_000913.3	1272507	1273202	chaC	+	10977	6737	7807	7392	5528	5633	10897	8832	11010	chaC	13482.4	6111.48	7403.76	6652.59	5217.73	6686.27	9586.23	9465.94	11650.8
NC_000913.3	1819455	1819805	chbA	-	2944	945	2480	2125	1070	1463	1557	2435	2035	chbA	3616.83	858.038	2352.55	1913.08	1010.7	1737.43	1370.47	2610.55	2154.3
NC_000913.3	1821299	1821619	chbB	-	1451	2448	3036	4947	3337	2634	3768	5567	3364	chbB	1783.24	2221.28	2879.77	4452.46	3150.08	3127.14	3315.33	5966.98	3560.52
NC_000913.3	1819856	1821214	chbC	-	1327	2641	1337	3093	3825	3473	4284	3252	3620	chbC	1630.95	2396.34	1268.73	2784.14	3610.6	4122.84	3769.23	3486.1	3831.39
NC_000913.3	1817148	1818500	chbF	-	3775	3143	3118	3671	1974	2068	4032	1819	3001	chbF	4637.4	2851.66	2957.52	3304.25	1863.81	2455.43	3547.56	1950.41	3176.43
NC_000913.3	1816386	1817135	chbG	-	5214	3318	4069	5665	4585	4797	6269	4530	3714	chbG	6404.68	3010.39	3859.29	5098.55	4327.82	5694.13	5515.3	4855.67	3930.85
NC_000913.3	1818605	1819447	chbR	-	2406	1506	2690	1781	2297	1782	3255	3071	2905	chbR	2956.1	1366.87	2551.68	1603.53	2168.63	2116.01	2864.08	3292.13	3074.85
NC_000913.3	1973360	1975324	cheA	-	2647	3066	2072	2329	1300	2341	4151	1273	2779	cheA	3252.08	2781.82	1965.68	2096.65	1227.76	2779.42	3652.23	1365.29	2941.53
NC_000913.3	1967452	1968501	cheB	-	959	242	1310	419	513	870	881	1165	945	cheB	1179	220.405	1243.13	377.937	485.063	1033.68	775.836	1249.55	1000.97
NC_000913.3	1968504	1969364	cheR	-	862	148	395	899	571	696	697	506	370	cheR	1059.87	135.146	375.498	809.865	539.797	827.18	613.983	543.33	392.556
NC_000913.3	1972836	1973339	cheW	-	1321	506	1121	602	553	946	1229	551	1071	cheW	1623.58	459.858	1063.91	542.61	522.811	1123.87	1081.95	591.554	1134.29
NC_000913.3	1967048	1967437	cheY	-	853	679	510	438	459	250	726	701	734	cheY	1048.82	616.771	484.544	395.034	434.103	297.88	639.493	752.302	777.706
NC_000913.3	1966393	1967037	cheZ	-	4605	1568	3031	1787	1177	1809	3342	2759	2625	cheZ	5656.75	1423.11	2875.03	1608.93	1111.68	2148.06	2940.61	2957.77	2778.58
NC_000913.3	3467160	3469853	chiA	-	14217	16190	11378	16681	17749	11637	16917	8787	9890	chiA	17461.5	14685.5	10789.9	15011.3	16750.7	13811.6	14881.6	9417.71	10465.7
NC_000913.3	708334	709740	chiP	+	2516	3490	1533	18843	17308	8578	2831	15123	1896	chiP	3091.19	3166.4	1454.58	16956.8	16334.5	10181.3	2491.12	16207.7	2007.22
NC_000913.3	709790	710116	chiQ	+	493	581	364	1999	2234	1044	1015	846	372	chiQ	606.694	527.884	346.103	1799.7	2109.17	1240.18	893.707	907.693	394.672
NC_000913.3	507204	507287	chiX	+	536	1213	1566	489	724	838	1173	668	922	chiX	659.504	1101.12	1485.87	440.927	684.184	995.701	1032.69	716.938	976.629
NC_000913.3	1823515	1824402	cho	+	3506	4697	4372	2237	1509	2361	4911	2500	3450	cho	4307.04	4261.17	4146.6	2013.86	1424.99	2803.15	4320.75	2680.21	3651.51
NC_000913.3	4448692	4449042	chpB	+	8184	4059	4779	5206	7680	2963	5017	7510	5495	chpB	10052.2	3682.49	4532.53	4685.52	7248.57	3517.59	4414	8049.21	5815.33
NC_000913.3	4448447	4448698	chpS	+	1796	2056	1186	3727	4726	2407	2919	3572	2823	chpS	2206.94	1865.73	1125.55	3354.64	4460.88	2857.75	2568.53	3829.03	2988.08
NC_000913.3	3894652	3895218	chrR	+	49252	30742	50745	23765	23968	21275	24296	26015	21808	chrR	60488.9	27884.4	48118.8	21385.8	22619.6	25249.7	21372.4	27880.2	23076.2
NC_000913.3	2244778	2246769	cirA	-	35951	173909	25429	9877	8302	8206	16555	7886	11445	cirA	44153.6	157739	24113.4	8888.72	7835.56	9739.83	14563.2	8452.15	12111
NC_000913.3	652235	653893	citA	+	10543	8643	12897	12566	10657	11080	18371	10212	14461	citA	12949.4	7840.25	12230.2	11308.4	10058	13150.6	16160.6	10944.8	15302.3
NC_000913.3	653862	654542	citB	+	4478	6549	7509	3809	3123	2434	9987	4793	7370	citB	5500.78	5940.96	7121.19	3428.43	2948.12	2889.79	8785.77	5137.52	7799.28
NC_000913.3	650798	651856	citC	-	0	0	349	135	0	0	0	213	104	citC	1.22813	0.907017	331.88	122.38	0.943702	1.18677	0.879632	229.334	111.101
NC_000913.3	650487	650783	citD	-	70	0	58	181	0	0	47	0	0	citD	87.1969	0.907017	55.9454	163.773	0.943702	1.18677	42.2224	1.07166	1.0581
NC_000913.3	649582	650490	citE	-	131	0	351	0	0	135	318	0	0	citE	162.113	0.907017	333.776	0.89985	0.943702	161.401	280.603	1.07166	1.0581
NC_000913.3	648039	649571	citF	-	503	470	576	838	1327	471	1124	468	145	citF	618.975	427.205	547.127	754.974	1253.24	560.156	989.587	502.607	154.483
NC_000913.3	646631	647509	citG	-	0	0	69	0	0	532	0	69	0	citG	1.22813	0.907017	66.3759	0.89985	0.943702	632.549	0.879632	75.0159	1.0581
NC_000913.3	645117	646580	citT	-	1138	206	1659	1958	1015	1565	2130	1669	1602	citT	1398.84	187.752	1574.06	1762.81	958.801	1858.48	1874.5	1789.67	1696.14
NC_000913.3	647484	648035	citX	-	180	66	102	0	0	83	350	0	139	citX	222.291	60.7701	97.6674	0.89985	0.943702	99.6888	308.751	1.07166	148.134
NC_000913.3	175107	176528	clcA	+	29909	30652	29630	26682	20365	19108	42680	32646	36292	clcA	36733.2	27802.8	28096.9	24010.7	19219.4	22678	37543.6	34986.4	38401.7
NC_000913.3	1665315	1666571	clcB	+	2673	3625	3380	3856	2798	4253	5348	4354	4155	clcB	3284.01	3288.84	3205.96	3470.72	2641.42	5048.52	4705.15	4667.06	4397.48
NC_000913.3	923264	925540	clpA	+	709710	232108	750483	274288	207367	195860	398850	272987	459750	clpA	871614	210527	711630	246819	195694	232442	350842	292549	486464
NC_000913.3	2731600	2734173	clpB	-	2528701	235673	544301	372678	213383	207766	243462	146915	312548	clpB	3.10556e+06	213760	516122	335355	201371	246572	214158	157443	330709
NC_000913.3	456677	457300	clpP	+	303541	157039	213454	257479	183898	194865	285719	179720	253639	clpP	372788	142438	202404	231693	173546	231261	251329	192599	268377
NC_000913.3	922913	923233	clpS	+	40086	21358	31908	18387	14917	13363	21715	24032	19518	clpS	49231.9	19373	30257	16546.4	14078.1	15860	19102.1	25755.1	20653.1
NC_000913.3	457426	458700	clpX	+	1035998	461809	662530	636424	537971	518612	710687	498938	700625	clpX	1.27234e+06	418869	628230	572687	507685	615475	625144	534691	741334
NC_000913.3	1307185	1308645	clsA	-	52633	46039	55229	77710	62006	53868	54827	40126	53376	clsA	64641.2	41759.1	52370.6	69928.3	58516.1	63930.2	48228.5	43002.3	56478.4
NC_000913.3	822498	823739	clsB	-	3795	3248	6115	1036	505	228	1173	805	1796	clsB	4661.97	2946.9	5799.36	933.145	477.513	271.771	1032.69	863.755	1901.41
NC_000913.3	1106355	1107776	clsC	+	8364	7303	6936	4606	4845	2598	8007	3875	5198	clsC	10273.3	6624.85	6577.85	4145.61	4573.18	3084.42	7044.1	4153.74	5501.08
NC_000913.3	961201	961884	cmk	+	92118	195591	180535	197168	166572	169904	303395	197792	243607	cmk	113134	177405	171189	177423	157195	201638	266877	211966	257762
NC_000913.3	1952702	1953445	cmoA	+	25896	36504	38924	33382	30403	32730	22610	17576	22364	cmoA	31804.8	33110.6	36909.8	30039.7	28692.3	38844.2	19889.4	18836.5	23664.5
NC_000913.3	1953442	1954413	cmoB	+	32692	53259	50418	72449	64565	58951	36664	24409	28974	cmoB	40151.1	48307.7	47808.7	65194.2	60931	69962.5	32251.7	26159.1	30658.5
NC_000913.3	3077471	3078859	cmtA	-	822	586	518	1928	1679	739	1196	560	922	cmtA	1010.75	532.419	492.13	1735.81	1585.42	878.211	1052.92	601.199	976.629
NC_000913.3	3078887	3079330	cmtB	-	48	115	274	213	374	0	293	667	76	cmtB	60.1782	105.214	260.763	192.568	353.888	1.18677	258.612	715.866	81.4739
NC_000913.3	1704949	1705164	cnu	+	2444	7546	10870	13396	10658	13999	34299	17137	36145	cnu	3002.77	6845.26	10308.2	12055.3	10058.9	16614.8	30171.4	18366	38246.2
NC_000913.3	4174076	4175026	coaA	-	17921	26391	33092	29140	26861	19750	17949	19493	19436	coaA	22010.5	23938	31379.7	26222.5	25349.7	23439.9	15789.4	20890.9	20566.3
NC_000913.3	3809825	3810304	coaD	+	16778	20405	25447	18974	18338	15102	24305	15341	17583	coaD	20606.7	18508.6	24130.5	17074.7	17306.5	17923.8	21380.3	16441.3	18605.7
NC_000913.3	112599	113219	coaE	-	23322	32343	29014	48835	30463	36715	36794	17736	28975	coaE	28643.6	29336.6	27512.8	43945.1	28748.9	43573.5	32366.1	19008	30659.6
NC_000913.3	1179631	1180359	cobB	+	40705	39978	40481	21256	18099	14232	23160	23916	29632	cobB	49992.1	36261.6	38386.1	19128.1	17081	16891.3	20373.2	25630.8	31354.8
NC_000913.3	669296	669907	cobC	-	6173	9529	9536	2525	3239	3066	2818	2467	4049	cobC	7582.45	8643.87	9043.25	2273.02	3057.59	3639.83	2479.68	2644.85	4285.32
NC_000913.3	2064479	2065222	cobS	-	11318	8621	9894	19211	13890	13132	13584	7219	13674	cobS	13901.2	7820.3	9382.71	17287.9	13109	15585.9	11949.8	7737.36	14469.6
NC_000913.3	2063388	2064467	cobT	-	18364	20566	24715	27155	15672	17986	27589	14679	22877	cobT	22554.5	18654.6	23436.4	24436.3	14790.6	21346.5	24269.1	15731.9	24207.3
NC_000913.3	2065219	2065764	cobU	-	7015	9339	6161	14337	9166	11125	13132	8804	11470	cobU	8616.53	8471.54	5842.98	12902.1	8650.91	13204	11552.2	9435.93	12137.5
NC_000913.3	356171	357454	codA	+	27945	34778	20884	20038	20580	14731	24623	13935	13339	codA	34321.2	31545.1	19803.7	18032.1	19422.3	17483.5	21660.1	14934.6	14115.1
NC_000913.3	354922	356181	codB	+	3660	8000	6997	7090	8761	8246	18496	7154	12106	codB	4496.17	7257.04	6635.7	6380.84	8268.71	9787.3	16270.6	7667.7	12810.5
NC_000913.3	467412	468230	cof	+	13196	10540	13586	11571	7700	8879	8244	5068	8041	cof	16207.6	9560.86	12883.6	10413.1	7267.45	10538.5	7252.57	5432.22	8509.26
NC_000913.3	1202259	1202933	cohE	-	15863	23727	21555	16550	11072	9997	32361	19582	29074	cohE	19483	21521.7	20440	14893.4	10449.6	11865.3	28466.7	20986.2	30764.3
NC_000913.3	508875	511379	copA	-	80428	69785	75567	40429	26442	28625	58794	28754	48411	copA	98776.9	63297.1	71655.7	36380.9	24954.3	33972.5	51718	30815.5	51224.9
NC_000913.3	4001426	4002376	corA	+	55632	102499	139362	273980	222355	208454	287986	192526	255387	corA	68324.3	92969.2	132148	246542	209838	247388	253323	206323	270227
NC_000913.3	3176006	3176833	cpdA	-	109578	91810	90860	107791	111583	80554	104253	102408	84187	cpdA	134577	83274.1	86156.9	96996.7	105302	95600.4	91705.2	109747	89079.6
NC_000913.3	4434622	4436565	cpdB	-	96851	44031	65776	88359	63364	61246	23808	40687	30289	cpdB	118946	39937.8	62371.6	79510.8	59797.7	72686.2	20943.2	43603.5	32049.9
NC_000913.3	2123084	2124520	cpsB	-	2416	932	3029	2195	1450	1917	950	1627	662	cpsB	2968.38	846.247	2873.13	1976.07	1369.31	2276.23	836.53	1744.66	701.522
NC_000913.3	2121609	2122979	cpsG	-	3510	1138	2774	1812	2602	1415	485	2135	1926	cpsG	4311.95	1033.09	2631.33	1631.43	2456.46	1680.47	427.501	2289.06	2038.96
NC_000913.3	3040416	3040823	cptA	-	32923	31777	39475	42554	35045	33887	57421	46067	55403	cptA	40434.8	28823.2	37432.2	38293.1	33073	40217.3	50510.3	49369	58623.1
NC_000913.3	4103602	4104975	cpxA	-	148587	73416	92051	55216	54893	47051	53429	42422	46472	cpxA	182485	66590.5	87286.2	49687	51803.6	55840	46998.8	45462.9	49173.2
NC_000913.3	4105820	4106320	cpxP	+	41509	8835	18845	11336	5118	11508	2208	2176	2985	cpxP	50979.5	8014.4	17870.3	10201.6	4830.81	13658.5	1943.11	2333	3159.5
NC_000913.3	4104972	4105670	cpxR	-	83381	64864	66857	31980	29305	33687	48135	31303	43183	cpxR	102404	58833.6	63396.6	28778.1	27656.1	39979.9	42342	33547.1	45693.1
NC_000913.3	88028	89032	cra	+	65045	46672	54868	71220	84299	50355	40160	63133	38854	cra	79884.7	42333.2	52028.3	64088.2	79554.1	59761	35326.9	67657.9	41112.6
NC_000913.3	4635521	4635994	creA	+	25737	18685	19800	29452	23063	21951	23720	15484	14555	creA	31609.5	16948.5	18775.9	26503.3	21765.5	26052	20865.8	16594.6	15401.7
NC_000913.3	4636007	4636696	creB	+	32813	18509	16776	26092	23249	19305	20379	18616	12612	creB	40299.7	16788.9	15908.4	23479.8	21941.1	22911.8	17926.9	19951	13345.9
NC_000913.3	4636696	4638120	creC	+	14945	9431	11836	13798	10245	8748	9522	6919	8746	creC	18355.6	8554.98	11224.2	12417	9669.17	10383.1	8376.74	7415.86	9255.23
NC_000913.3	4638178	4639530	creD	+	2246	2493	3549	1790	1558	1590	4809	3758	4099	creD	2759.6	2262.1	3366.21	1611.63	1471.23	1888.15	4231.03	4028.35	4338.22
NC_000913.3	4327135	4329363	crfC	+	3891	3705	6654	4647	3025	2376	8925	4261	7489	crfC	4779.87	3361.4	6310.45	4182.5	2855.64	2820.96	7851.6	4567.4	7925.19
NC_000913.3	257829	257899	crl	+	9789	4570	3005	3484	2965	3073	6800	4339	5151	crl	12023.4	4145.97	2850.37	3135.98	2799.02	3648.13	5982.38	4650.99	5451.35
NC_000913.3	258676	259006	crl	+	207176	108510	60377	93513	103333	63920	119936	123607	66393	crl	254439	98421.3	57252.1	84148.6	97516.5	75859.6	105500	132465	70251.7
NC_000913.3	1203024	1203224	croE	+	90	61	468	26	39	0	173	160	44	croE	111.759	56.235	444.719	24.296	37.7481	1.18677	153.056	172.537	47.6146
NC_000913.3	3486120	3486752	crp	+	268570	215570	235051	154788	167050	126184	112390	179221	111278	crp	329839	195527	222883	139287	157646	149753	98862.8	192064	117745
NC_000913.3	2535834	2536343	crr	+	322010	341829	602384	264563	254608	225963	217034	146631	256078	crr	395470	310046	571198	238068	240275	268168	190911	157139	270958
NC_000913.3	2943337	2944542	csdA	+	28196	34445	36177	47811	46086	41261	68320	39135	56430	csdA	34629.5	31243.1	34305	43023.6	43492.4	48968.6	60097.4	41940.3	59709.8
NC_000913.3	2944542	2944985	csdE	+	16405	15360	20299	22782	18352	18503	30225	23113	23919	csdE	20148.6	13932.7	19249	20501.3	17319.8	21960	26587.8	24770.3	25309.8
NC_000913.3	1104447	1104902	csgA	+	1432	1397	983	924	463	723	1596	1136	1163	csgA	1759.9	1268.01	933.056	832.362	437.878	859.222	1404.77	1218.47	1231.63
NC_000913.3	1103951	1104406	csgB	+	55	169	403	64	99	91	785	147	864	csgB	68.775	154.193	383.084	58.4903	94.3702	109.183	691.391	158.605	915.259
NC_000913.3	1104961	1105293	csgC	+	44	76	233	0	140	121	222	0	120	csgC	55.2657	69.8403	221.885	0.89985	133.062	144.786	196.158	1.07166	128.03
NC_000913.3	1102546	1103196	csgD	-	370	1535	1742	1069	801	616	2777	2199	2682	csgD	455.635	1393.18	1652.76	962.84	756.849	732.238	2443.62	2357.64	2838.89
NC_000913.3	1102152	1102541	csgE	-	122	684	246	333	53	659	673	134	570	csgE	151.059	621.307	234.212	300.55	50.9599	783.269	592.872	144.674	604.177
NC_000913.3	1101711	1102127	csgF	-	0	0	321	376	126	0	798	550	220	csgF	1.22813	0.907017	305.329	339.244	119.85	1.18677	702.826	590.482	233.841
NC_000913.3	1100851	1101684	csgG	-	1654	1662	2702	1544	1334	1706	2776	558	2883	csgG	2032.55	1508.37	2563.06	1390.27	1259.84	2025.82	2442.74	599.056	3051.57
NC_000913.3	2788985	2789962	csiD	+	3340	1480	2325	3041	1800	1650	1691	2062	1730	csiD	4103.17	1343.29	2205.58	2737.34	1699.61	1959.36	1488.34	2210.83	1831.58
NC_000913.3	2665435	2666715	csiE	+	13415	6138	5613	17783	21071	6895	3045	22474	4959	csiE	16476.5	5568.18	5323.35	16002.9	19885.7	8183.97	2679.36	24085.5	5248.19
NC_000913.3	2795674	2796336	csiR	+	6347	3403	4798	8593	5243	5588	7119	7429	6750	csiR	7796.14	3087.49	4550.54	7733.31	4948.77	6632.86	6262.98	7962.4	7143.25
NC_000913.3	3720049	3720261	cspA	+	19328	44542	107203	179918	230755	274372	275869	274891	474527	cspA	23738.4	40401.3	101654	161900	217765	325618	242664	294590	502099
NC_000913.3	1641339	1641554	cspB	-	728	1156	1430	3179	4805	5477	7828	9335	8917	cspB	895.304	1049.42	1356.91	2861.52	4535.43	6501.13	6886.64	10005	9436.16
NC_000913.3	1907226	1907435	cspC	-	487246	391411	551627	336636	276378	312031	152097	180806	166335	cspC	598401	355017	523069	302923	260819	370311	133790	193763	176001
NC_000913.3	922366	922590	cspD	-	28672	19045	37638	68869	37217	27337	63846	49884	62878	cspD	35214.1	17275	35690.3	61972.7	35122.7	32444	56161.9	53459.6	66532.5
NC_000913.3	657292	657501	cspE	+	175279	262405	272559	276682	337592	264252	47183	165010	80313	cspE	215266	238007	258449	248973	318587	313608	41504.6	176835	84980.5
NC_000913.3	1641855	1642067	cspF	+	808	1580	1462	2481	2335	3042	8850	5071	10693	cspF	993.554	1433.99	1387.26	2233.43	2204.49	3611.34	7785.63	5435.44	11315.4
NC_000913.3	1051461	1051673	cspG	+	1315	999	3937	7852	7652	14994	19763	16306	30702	cspG	1616.21	907.017	3734.12	7066.52	7222.15	17795.6	17385.1	17475.5	32486.9
NC_000913.3	1050963	1051175	cspH	-	218	53	1047	753	346	781	2669	1133	2372	cspH	268.96	48.9789	993.743	678.487	327.464	928.055	2348.62	1215.26	2510.88
NC_000913.3	1638455	1638667	cspI	-	256	0	152	132	305	362	128	540	798	cspI	315.628	0.907017	145.079	119.68	288.773	430.798	113.473	579.766	845.424
NC_000913.3	2818961	2819146	csrA	-	144496	137947	152768	95904	92159	78099	136790	94835	144332	csrA	177460	125121	144860	86300.1	86971.5	92686.8	120326	101632	152719
NC_000913.3	3401392	3403332	csrD	-	42217	49064	46843	74966	57875	66888	107343	76536	85345	csrD	51849	44502.8	44418.8	67459.1	54617.7	79381.9	94423.3	82021.3	90304.9
NC_000913.3	629894	631999	cstA	+	43781	23134	19657	161190	109124	94135	21896	97993	16549	cstA	53769.8	20983.8	18640.3	145048	102981	111718	19261.3	105016	17511.6
NC_000913.3	137083	138633	cueO	+	38906	36574	32500	22453	19175	20129	18749	17466	19963	cueO	47782.7	33174.1	30818.3	20205.2	18096.4	23889.7	16493.1	18718.6	21124
NC_000913.3	513993	514400	cueR	+	12744	7172	8183	10785	5914	7015	11414	7112	9486	cueR	15652.5	6506.03	7760.29	9705.79	5582	8326.39	10041	7622.69	10038.2
NC_000913.3	1519027	1520064	curA	+	9592	6320	12982	1668	1219	2078	2236	2586	3715	curA	11781.4	5733.25	12310.8	1501.85	1151.32	2467.3	1967.74	2772.37	3931.91
NC_000913.3	598714	601857	cusA	+	4609	4440	3419	6531	5128	5234	7993	5265	6850	cusA	5661.66	4028.06	3242.94	5877.82	4840.25	6212.75	7031.78	5643.34	7249.06
NC_000913.3	597479	598702	cusB	+	1088	1312	1337	2664	3877	2967	3756	2640	2533	cusB	1337.43	1190.91	1268.73	2398.1	3659.68	3522.34	3304.78	2830.24	2681.23
NC_000913.3	595600	596973	cusC	+	216	117	270	849	216	661	879	340	333	cusC	266.503	107.028	256.97	764.873	204.783	785.643	774.077	365.435	353.406
NC_000913.3	597131	597463	cusF	+	0	669	155	426	175	809	467	186	742	cusF	1.22813	607.701	147.924	384.236	166.091	961.285	411.668	200.4	786.17
NC_000913.3	594760	595443	cusR	-	10541	6471	7619	8783	6892	7456	9485	9123	9667	cusR	12946.9	5870.21	7225.49	7904.28	6504.94	8849.75	8344.19	9777.79	10229.7
NC_000913.3	593328	594770	cusS	-	10238	7973	10514	5552	4408	5139	6030	4508	3653	cusS	12574.8	7232.55	9970.61	4996.87	4160.78	6100	5305.06	4832.1	3866.31
NC_000913.3	4365018	4365356	cutA	-	6219	6531	9689	4940	5871	4227	6261	4653	6446	cutA	7638.94	5924.63	9188.33	4446.16	5541.42	5017.67	5508.26	4987.49	6821.59
NC_000913.3	1958520	1959266	cutC	-	22964	25953	25189	40289	27818	31391	19612	12488	15207	cutC	28203.9	23540.7	23885.9	36255	26252.8	37255.1	17252.2	13383.9	16091.6
NC_000913.3	2430275	2430763	cvpA	-	10104	22011	23798	15854	18158	22156	24887	16458	24585	cvpA	12410.2	19965.3	22566.9	14267.1	17136.7	26295.3	21892.3	17638.4	26014.5
NC_000913.3	1240335	1242071	cvrA	-	13509	8683	14722	5540	6934	6128	12383	8095	8424	cvrA	16592	7876.53	13960.8	4986.07	6544.57	7273.72	10893.4	8676.13	8914.52
NC_000913.3	3991153	3993699	cyaA	+	211353	200450	241261	50493	53736	56589	174133	85586	143100	cyaA	259569	181812	228771	45437	50711.7	67159.4	153174	91719.8	151416
NC_000913.3	2167114	2167200	cyaR	+	1831	3499	4130	7511	4212	5135	7632	5014	8296	cyaR	2249.93	3174.56	3917.13	6759.68	3975.82	6095.26	6714.23	5374.35	8779.08
NC_000913.3	3993739	3994059	cyaY	-	17540	22898	20873	14581	12694	11038	18272	14406	16555	cyaY	21542.6	20769.8	19793.3	13121.6	11980.3	13100.8	16073.5	15439.3	17518
NC_000913.3	1490902	1491432	cybB	+	25285	27380	18732	22388	20424	20616	22937	17820	21676	cybB	31054.4	24835	17763.1	20146.7	19275.1	24467.7	20177	19098	22936.5
NC_000913.3	4459490	4459855	cybC	+	5508	7715	8206	7273	5321	4687	6125	2609	5159	cybC	6765.74	6998.54	7782.1	6545.51	5022.38	5563.58	5388.63	2797.02	5459.81
NC_000913.3	4429864	4431276	cycA	+	41175	45475	45416	225594	212114	143642	222664	365037	115382	cycA	50569.3	41247.5	43065.7	203002	200173	170471	195863	391195	122087
NC_000913.3	771458	773026	cydA	+	875851	873183	1946575	167631	203770	127378	171380	127884	819141	cydA	1.07566e+06	791993	1.8458e+06	150844	192299	151170	150752	137049	866737
NC_000913.3	773042	774181	cydB	+	592357	599659	1329138	159166	200950	123712	153522	133887	623555	cydB	727490	543902	1.26033e+06	143226	189638	146819	135044	143482	659786
NC_000913.3	927474	929195	cydC	-	52057	63566	69727	23071	23378	23182	36168	25119	39857	cydC	63933.8	57656.3	66118	20761.3	22062.8	27512.9	31815.4	26920	42173.9
NC_000913.3	929196	930962	cydD	-	29401	44592	44215	20900	13431	12542	31152	15501	38438	cydD	36109.4	40446.6	41926.8	18807.8	12675.8	14885.7	27403.2	16612.8	40672.4
NC_000913.3	774196	774309	cydX	+	35032	47555	91298	13530	20143	9343	12800	8745	39407	cydX	43024.9	43134.1	86572.2	12175.9	19009.9	11089.2	11260.2	9372.7	41697.7
NC_000913.3	357791	358690	cynR	-	4467	2474	2872	2517	2092	1933	3293	2160	2261	cynR	5487.27	2244.87	2724.26	2265.82	1975.17	2295.22	2897.51	2315.85	2393.43
NC_000913.3	359489	359959	cynS	+	693	868	473	1120	415	469	841	558	471	cynS	852.319	788.198	449.46	1008.73	392.58	557.782	740.651	599.056	499.425
NC_000913.3	358799	359458	cynT	+	269	491	571	1256	383	357	1041	493	553	cynT	331.594	446.252	542.386	1131.11	362.381	424.864	916.577	529.398	586.189
NC_000913.3	359992	361146	cynX	+	1629	1771	1130	1811	1492	905	1468	1360	2360	cynX	2001.85	1607.23	1072.45	1630.53	1408.95	1075.21	1292.18	1458.52	2498.18
NC_000913.3	450663	451610	cyoA	-	344885	864721	137537	742320	824529	656267	602928	534752	451447	cyoA	423563	784317	130417	667978	778110	778840	530356	573071	477678
NC_000913.3	448650	450641	cyoB	-	576993	1156567	200897	1134133	1270453	988382	699321	750385	509146	cyoB	708621	1.04903e+06	190497	1.02055e+06	1.19893e+06	1.17298e+06	615146	804156	538730
NC_000913.3	448046	448660	cyoC	-	322430	500729	96904	536681	648003	455650	300879	349259	227293	cyoC	395986	454171	91888	482933	611522	540753	264664	374287	240500
NC_000913.3	447717	448046	cyoD	-	129859	202735	52412	232553	245256	206811	108373	137140	97563	cyoD	159484	183885	49699.5	209264	231449	245439	95329.3	146968	103233
NC_000913.3	446815	447705	cyoE	-	223332	320611	104555	379479	486508	345531	172538	218004	142832	cyoE	274281	290800	99142.9	341475	459119	410067	151771	233626	151132
NC_000913.3	2539717	2540814	cysA	-	4460	2754	4849	2604	1389	2119	2778	1889	2890	cysA	5478.67	2498.83	4598.9	2344.11	1311.75	2515.95	2444.5	2025.43	3058.98
NC_000913.3	1333855	1334829	cysB	+	30946	25666	33061	37368	30236	34612	25517	19097	25132	cysB	38006.8	23280.4	31350.3	33626.5	28534.7	41077.7	22446.5	20466.5	26593.3
NC_000913.3	2873387	2873992	cysC	-	1778	1739	1100	1591	995	621	697	1029	1787	cysC	2184.84	1578.21	1044	1432.56	939.927	738.172	613.983	1103.81	1891.89
NC_000913.3	2875421	2876329	cysD	-	3077	391	1985	1247	915	853	1520	1123	1919	cysD	3780.17	355.551	1883.18	1123.01	864.431	1013.5	1337.92	1204.54	2031.56
NC_000913.3	3781741	3782562	cysE	-	48715	35370	44850	31073	32189	19488	22904	21658	18591	cysE	59829.4	32082.1	42529	27961.9	30377.8	23129	20148	23211	19672.3
NC_000913.3	3497828	3499201	cysG	+	47181	48162	659912	74233	57874	49522	73005	41604	157140	cysG	57945.4	43684.7	625748	66799.5	54616.7	58772.5	64218.4	44586.2	166271
NC_000913.3	2887578	2888312	cysH	-	1045	1973	2022	615	1415	1032	2062	1340	1263	cysH	1284.62	1790.45	1918.26	554.308	1336.28	1225.93	1814.68	1437.09	1337.44
NC_000913.3	2888387	2890099	cysI	-	4719	4181	4877	3099	4172	4610	8204	6199	4647	cysI	5796.75	3793.14	4625.45	2789.54	3938.07	5472.2	7217.38	6644.27	4918.06
NC_000913.3	2890099	2891898	cysJ	-	2529	1946	4131	3249	2424	2183	6644	4490	5754	cysJ	3107.16	1765.96	3918.08	2924.51	2288.48	2591.91	5845.16	4812.81	6089.38
NC_000913.3	2532409	2533380	cysK	+	163551	101855	137748	37342	38463	27698	22286	15531	22196	cysK	200862	92385.1	130617	33603.1	36298.5	32872.4	19604.4	16645	23486.7
NC_000913.3	2538672	2539583	cysM	-	13246	14317	17804	14659	9723	12333	12060	7215	12468	cysM	16269	12986.7	16883.2	13191.8	9176.56	14637.6	10609.2	7733.07	13193.5
NC_000913.3	2873992	2875419	cysN	-	8242	3965	6017	9821	5667	3906	5213	5358	5619	cysN	10123.4	3597.23	5706.43	8838.33	5348.9	4636.72	4586.4	5743	5946.54
NC_000913.3	2542512	2543528	cysP	-	1447	1217	1164	2920	1521	1633	1244	1465	1328	cysP	1778.33	1104.75	1104.69	2628.46	1436.31	1939.18	1095.14	1571.05	1406.22
NC_000913.3	4436755	4437495	cysQ	+	56630	41172	42272	49529	45151	30568	35580	25970	25863	cysQ	69550	37344.6	40084.4	44569.6	42610	36278.4	31298.2	27832	27366.8
NC_000913.3	554611	555996	cysS	+	207272	256667	256282	184535	178278	159519	172551	123962	192394	cysS	254557	232802	243015	166055	168242	189314	151782	132846	203574
NC_000913.3	2541679	2542512	cysU	-	1308	892	1070	891	616	857	1104	801	638	cysU	1607.62	809.966	1015.55	802.666	582.264	1018.25	971.994	859.468	676.128
NC_000913.3	2540804	2541679	cysW	-	1851	1015	1323	1265	1655	796	606	1459	1670	cysW	2274.49	921.529	1255.45	1139.21	1562.77	945.857	533.937	1564.62	1768.09
NC_000913.3	2531463	2532224	cysZ	+	14760	21537	19223	24801	18233	20149	16369	13052	16497	cysZ	18128.4	19535.3	18228.7	22318.1	17207.5	23913.4	14399.6	13988.3	17456.6
NC_000913.3	4123431	4124456	cytR	-	60797	38041	27224	83735	94067	51900	28645	94547	31216	cytR	74667.6	34504.7	25815.5	75349.9	88772.1	61594.6	25198	101323	33030.8
NC_000913.3	662752	663963	dacA	-	101451	177192	143479	78489	71901	72686	67171	43148	63130	dacA	124596	160717	136052	70629.2	67854	86262.8	59086.7	46240.9	66799.1
NC_000913.3	3328963	3330396	dacB	+	24794	24211	24894	21620	21294	16719	13342	15624	12372	dacB	30451.4	21960.7	23606.1	19455.7	20096.1	19842.8	11736.9	16744.6	13091.9
NC_000913.3	880727	881929	dacC	+	95072	62968	70378	64621	52670	52686	34860	26815	35950	dacC	116762	57113.9	66735.3	58150.1	49705.7	62527.4	30664.9	28737.5	38039.9
NC_000913.3	2081381	2082547	dacD	-	8445	7581	9573	4647	4622	5216	16062	3851	20558	dacD	10372.8	6877	9078.33	4182.5	4362.73	6191.39	14129.5	4128.02	21753.5
NC_000913.3	1237571	1238869	dadA	+	121198	82108	21465	363942	233030	207083	48322	179804	18754	dadA	148848	74474.2	20354.7	327494	219912	245761	42506.5	192689	19844.7
NC_000913.3	1238879	1239949	dadX	+	108038	51867	14099	231936	128163	139935	29472	94116	12008	dadX	132685	47045.1	13370	208709	120949	166072	25925.4	100861	12706.8
NC_000913.3	3515077	3515913	dam	-	38430	75111	69359	52412	39123	41892	48288	38432	51019	dam	47198.1	68127.8	65769.1	47163.9	36921.4	49717.4	42476.6	41187	53984.4
NC_000913.3	3516020	3517306	damX	-	295531	382265	349446	215087	219603	172313	220070	182893	197775	damX	362950	346722	331355	193547	207241	204497	193582	195999	209267
NC_000913.3	2598882	2599760	dapA	-	250032	222792	321027	210764	167248	186184	177665	122236	173200	dapA	307072	202077	304408	189657	157833	220959	156281	130996	183264
NC_000913.3	28374	29195	dapB	+	89147	74905	80829	63868	58457	50440	29442	29716	27366	dapB	109485	67941	76645.2	57472.5	55166.9	59861.9	25899	31846.4	28957.1
NC_000913.3	185123	185947	dapD	-	395123	294431	327783	190898	146228	158145	202031	135425	199865	dapD	485262	267055	310814	171781	137997	187683	177714	145130	211479
NC_000913.3	2591607	2592734	dapE	+	69750	80026	72077	85986	69461	70052	133965	81953	86370	dapE	85663	72585.8	68346.3	77375.4	65551.4	83136.9	117841	87826.5	91389.4
NC_000913.3	3994762	3995586	dapF	+	72480	53925	71022	91870	82667	69943	37087	31414	34008	dapF	89015.8	48911.8	67346	82670.1	78013.9	83007.5	32623.8	33666.1	35985
NC_000913.3	1259124	1260803	dauA	-	15719	43318	52091	51424	48143	44850	63613	34589	67736	dauA	19306.1	39291.1	49395.1	46274.8	45433.6	53227.9	55956.9	37068.6	71672.7
NC_000913.3	1409511	1410884	dbpA	+	8944	10549	15805	8541	7480	9840	16958	11833	14663	dbpA	10985.6	9569.03	14987.7	7686.52	7059.83	11679	14917.7	12682	15516
NC_000913.3	2141634	2142215	dcd	-	48903	67143	85587	91195	89690	71849	99434	80103	87152	dcd	60060.3	60900.7	81156.9	82062.7	84641.5	85269.5	87466.3	85843.9	92216.8
NC_000913.3	2030899	2032317	dcm	-	30686	38461	43675	20971	18641	17203	29013	13510	26701	dcm	37687.5	34885.7	41414.8	18871.7	17592.5	20417.2	25521.7	14479.1	28253.5
NC_000913.3	1625335	1627380	dcp	-	75972	69725	68290	24392	18388	18497	36773	23089	28133	dcp	93304.4	63242.7	64755.4	21950	17353.7	21952.9	32347.6	24744.5	29768.7
NC_000913.3	3609955	3610512	dcrB	+	106652	124460	161411	87095	80630	89632	179774	121566	164675	dcrB	130983	112888	153055	78373.4	76091.6	106374	158136	130278	174244
NC_000913.3	3682161	3683447	dctA	-	48757	52462	15267	1124473	741929	735061	65570	505485	47199	dctA	59881	47584.8	14477.5	1.01186e+06	700161	872350	57678.4	541707	49942.5
NC_000913.3	3654683	3655213	dctR	+	72	258	0	0	140	0	315	0	0	dctR	89.6532	234.917	0.948228	0.89985	133.062	1.18677	277.964	1.07166	1.0581
NC_000913.3	4365472	4366773	dcuA	-	362955	179773	456329	257698	226853	208582	177297	159268	330396	dcuA	445756	163058	432705	231891	214083	247540	155957	170682	349594
NC_000913.3	4347404	4348744	dcuB	-	2806	1904	5234	8446	7538	4934	7568	10031	11996	dcuB	3447.35	1727.87	4963.97	7601.04	7114.57	5856.72	6657.94	10750.9	12694.1
NC_000913.3	654583	655968	dcuC	-	699	847	82507	1460	1598	958	2356	1786	16327	dcuC	859.688	769.15	78236.4	1314.68	1508.98	1138.11	2073.29	1915.05	17276.7
NC_000913.3	3374869	3376236	dcuD	+	940	638	291	1113	1178	1634	1435	587	607	dcuD	1155.67	579.584	276.882	1002.43	1112.62	1940.37	1263.15	630.134	643.327
NC_000913.3	4349315	4350034	dcuR	-	15363	19740	18118	18837	20739	7174	13405	31904	15940	dcuR	18868.9	17905.4	17180.9	16951.4	19572.4	8515.08	11792.4	34191.2	16867.2
NC_000913.3	4350031	4351662	dcuS	-	30482	31458	27446	40622	46234	25264	36294	56269	35829	dcuS	37437	28533.8	26026	36554.6	43632	29983.8	31926.3	60302.1	37911.8
NC_000913.3	1998494	1999480	dcyD	-	16567	15028	21059	17751	15259	9879	19855	11759	17723	dcyD	20347.6	13631.6	19969.7	15974.1	14400.9	11725.3	17466	12602.7	18753.8
NC_000913.3	399829	400923	ddlA	-	146980	141528	142557	63102	58729	57898	105357	57351	111994	ddlA	180511	128369	135177	56783.3	55423.6	68712.9	92676.3	61461.6	118502
NC_000913.3	102233	103153	ddlB	+	125090	144269	160768	126029	119784	110042	101646	85538	110185	ddlB	153627	130855	152446	113408	113041	130596	89412	91668.4	116588
NC_000913.3	1560931	1562481	ddpA	-	592	1075	487	977	833	452	537	522	426	ddpA	728.279	975.95	462.735	880.054	787.047	537.607	473.242	560.476	451.81
NC_000913.3	1559907	1560929	ddpB	-	228	654	111	714	794	490	1057	544	704	ddpB	281.241	594.096	106.201	643.393	750.243	582.705	930.651	584.053	745.963
NC_000913.3	1559014	1559910	ddpC	-	1445	592	672	1443	971	595	647	340	326	ddpC	1775.87	537.861	638.157	1299.38	917.278	707.316	570.002	365.435	346
NC_000913.3	1558031	1559017	ddpD	-	1402	1508	525	639	445	786	1513	574	1743	ddpD	1723.06	1368.69	498.768	575.904	420.891	933.989	1331.76	616.202	1845.33
NC_000913.3	1557112	1558038	ddpF	-	1038	447	2266	917	352	328	737	489	554	ddpF	1276.02	406.344	2149.63	826.063	333.127	390.448	649.169	525.111	587.247
NC_000913.3	1562495	1563076	ddpX	-	569	86	10	263	236	0	165	525	184	ddpX	700.032	78.9105	10.4305	237.56	223.657	1.18677	146.019	563.691	195.749
NC_000913.3	3305971	3307860	deaD	-	139198	830330	904048	1703063	2250225	1794974	3084219	1846115	2771974	deaD	170954	753124	857244	1.5325e+06	2.12354e+06	2.13022e+06	2.71298e+06	1.9784e+06	2.93303e+06
NC_000913.3	2434082	2434741	dedA	-	11874	30269	26844	28567	27371	23989	25815	11820	27158	dedA	14584	27455.4	25455.2	25706.9	25831	28470.6	22708.6	12668	28737
NC_000913.3	2431022	2431684	dedD	-	48462	63117	59550	59853	47501	52156	55919	38781	48695	dedD	59518.7	57249.1	56467.9	53859.6	44827.7	61898.4	49189	41561	51525.4
NC_000913.3	3433690	3434199	def	+	48512	79215	90576	81439	77610	69104	88508	67784	84370	def	59580.1	71850.2	85887.6	73283.8	73241.6	82011.8	77855.4	72642.2	89273.2
NC_000913.3	180884	182308	degP	+	423304	238118	218583	132640	109016	120059	129458	66750	104205	degP	519872	215978	207267	119357	102880	142484	113876	71534.1	110261
NC_000913.3	3380743	3382110	degQ	+	47631	28414	36781	34005	20246	22246	28480	21521	23711	degQ	58498.1	25772.9	34877.7	30600.3	19107.1	26402.1	25052.8	23064.2	25089.7
NC_000913.3	3382200	3383267	degS	+	26827	31175	32924	27961	22087	22299	21742	16120	15413	degS	32948.2	28277.2	31220.4	25161.6	20844.5	26465	19125.8	17276.2	16309.6
NC_000913.3	4618229	4619551	deoA	+	345395	85858	325525	292905	254660	165567	68355	217522	157497	deoA	424190	77875.6	308673	263572	240324	196491	60128.2	233110	166649
NC_000913.3	4619603	4620826	deoB	+	900000	493475	987991	554831	434242	422294	293313	294069	452028	deoB	1.10531e+06	447591	936841	499266	409796	501168	258009	315142	478293
NC_000913.3	4617323	4618102	deoC	+	271925	76881	178068	317434	283980	180483	53623	201533	119591	deoC	333959	69733.3	168850	285644	267993	214193	47169.4	215975	126541
NC_000913.3	4620883	4621602	deoD	+	677222	430822	705827	324545	243272	264660	133585	126398	224762	deoD	831715	390764	669286	292043	229577	314092	117507	135456	237822
NC_000913.3	881976	882734	deoR	-	20460	35615	36000	39337	28826	25653	55507	24279	39855	deoR	25128.7	32304.3	34137.1	35398.3	27204.1	30445.4	48826.6	26019.8	42171.8
NC_000913.3	2635884	2637356	der	-	97770	208409	201691	167199	161003	158151	272670	172010	246589	der	120075	189031	191250	150455	151940	187690	239850	184337	260918
NC_000913.3	3812731	3813951	dfp	+	38464	59468	58384	71028	52066	53428	52977	39005	59968	dfp	47239.9	53939.4	55362.3	63915.5	49135.7	63408	46601.2	41801	63453.4
NC_000913.3	1622960	1623850	dgcZ	-	3242	5492	2958	5496	6195	6210	8543	8889	10887	dgcZ	3982.81	4982.24	2805.81	4946.48	5847.18	7371.04	7515.58	9527.02	11520.6
NC_000913.3	4256637	4257005	dgkA	+	26909	24226	21077	25609	22158	23356	21238	18185	16479	dgkA	33048.9	21974.3	19986.7	23045.2	20911.5	27719.4	18682.5	19489.1	17437.5
NC_000913.3	3872995	3873612	dgoA	-	908	461	1003	2120	411	916	1238	1066	869	dgoA	1116.37	419.042	952.02	1908.58	388.805	1088.27	1089.86	1143.46	920.55
NC_000913.3	3871850	3872998	dgoD	-	2162	2495	907	1383	2924	895	1198	3022	2380	dgoD	2656.44	2263.91	860.991	1245.39	2760.33	1063.35	1054.68	3239.62	2519.34
NC_000913.3	3873596	3874474	dgoK	-	5957	2632	4827	5467	5119	3049	2366	4570	1656	dgoK	7317.17	2388.18	4578.04	4920.38	4831.75	3619.65	2082.09	4898.54	1753.28
NC_000913.3	3874471	3875160	dgoR	-	12706	5412	5984	6392	6790	3192	4567	9869	3292	dgoR	15605.8	4909.68	5675.14	5752.74	6408.68	3789.36	4018.16	10577.2	3484.33
NC_000913.3	3870438	3871730	dgoT	-	1188	751	1873	2424	2356	1372	2260	2564	1402	dgoT	1460.24	682.077	1776.98	2182.14	2224.3	1629.44	1988.85	2748.8	1484.52
NC_000913.3	179237	180754	dgt	+	29421	17745	16796	12174	10196	9077	15998	12816	12669	dgt	36133.9	16095.9	15927.4	10955.7	9622.93	10773.5	14073.2	13735.4	13406.2
NC_000913.3	1249768	1250838	dhaK	-	101803	41976	78148	186525	153385	136670	31653	129183	70116	dhaK	125028	38073.8	74103	167845	144751	162197	27843.9	138441	74191
NC_000913.3	1249125	1249757	dhaL	-	90882	22688	85931	111403	87042	100040	15872	51935	44118	dhaL	111616	20579.3	81483.1	100247	82142.6	118726	13962.4	55657.5	46682.4
NC_000913.3	1247696	1249114	dhaM	-	150948	52099	183493	198671	130770	170747	41797	79303	86886	dhaM	185384	47255.6	173994	178775	123409	202639	36766.9	84986.6	91935.4
NC_000913.3	1251066	1252985	dhaR	+	28009	17041	12571	8215	8378	6839	13809	7877	8321	dhaR	34399.8	15457.4	11921.1	7393.17	7907.28	8117.51	12147.7	8442.51	8805.53
NC_000913.3	3295809	3296399	diaA	+	40324	40289	43486	41663	32856	30810	58356	42400	45229	diaA	49524.2	36543.7	41235.6	37491.4	31007.2	36565.6	51332.7	45439.3	47858
NC_000913.3	1647934	1648341	dicA	+	6681	9067	8931	9064	5675	11853	18964	11304	15441	dicA	8206.34	8224.83	8469.57	8157.14	5356.45	14068	16682.2	12115.1	16339.2
NC_000913.3	1649609	1649797	dicB	+	64	87	0	106	0	95	822	152	387	dicB	79.8282	79.8175	0.948228	96.284	0.943702	113.93	723.938	163.963	410.544
NC_000913.3	1647620	1647850	dicC	-	118	313	175	837	332	654	553	226	479	dicC	146.147	284.803	166.888	754.075	314.253	777.335	487.316	243.266	507.889
NC_000913.3	1649382	1649434	dicF	+	333	484	594	331	272	212	841	309	648	dicF	410.194	439.903	564.195	298.75	257.631	252.782	740.651	332.213	686.709
NC_000913.3	250898	251953	dinB	+	9529	9538	7286	10443	7474	7212	9758	7091	10262	dinB	11704	8652.03	6909.73	9398.04	7054.17	8560.18	8584.33	7600.18	10859.3
NC_000913.3	3817760	3818584	dinD	+	955	2510	2197	5499	3121	2460	7483	4365	9004	dinD	1174.09	2277.52	2084.2	4949.18	2946.24	2920.64	6583.17	4678.85	9528.22
NC_000913.3	4257742	4259121	dinF	+	10366	16528	21677	16938	16150	12481	23063	16234	17841	dinF	12732	14992.1	20555.7	15242.6	15241.7	14813.3	20287.8	17398.3	18878.7
NC_000913.3	833070	835220	dinG	+	19900	19337	26826	23877	24540	22987	29607	29383	37682	dinG	24440.9	17539.9	25438.1	21486.6	23159.4	27281.5	26044.2	31489.5	39872.5
NC_000913.3	1121242	1121487	dinI	-	4361	5971	6020	4642	3158	4085	9939	6465	12789	dinI	5357.08	5416.7	5709.28	4178	2981.15	4849.15	8743.55	6929.33	13533.1
NC_000913.3	246242	246502	dinJ	-	3475	8129	9490	5718	3335	5020	16011	6992	15247	dinJ	4268.97	7374.05	8999.63	5146.24	3148.19	5958.78	14084.7	7494.09	16134
NC_000913.3	3647705	3647788	dinQ	-	30643	48820	53889	34607	29230	27750	37855	28189	34697	dinQ	37634.7	44281.5	51100	31142	27585.3	32934.1	33299.4	30210	36714.1
NC_000913.3	57364	58179	djlA	+	22503	27157	31068	54573	59910	50481	36275	30829	28586	djlA	27637.7	24632.8	29460.5	49108.4	56538.1	59910.6	31909.5	33039.2	30248
NC_000913.3	677415	678842	djlB	+	334	495	492	472	651	351	1411	706	1098	djlB	411.422	449.88	467.476	425.629	615.294	417.743	1242.04	757.661	1162.86
NC_000913.3	680212	681663	djlC	+	3463	1290	1744	4565	3743	4364	6411	3582	4615	djlC	4254.23	1170.96	1654.66	4108.72	3533.22	5180.26	5640.2	3839.74	4884.2
NC_000913.3	3156623	3157450	dkgA	+	23065	20276	27040	2897	1870	1539	9200	5409	7784	dkgA	28327.9	18391.6	25641	2607.77	1765.67	1827.63	8093.5	5797.66	8237.33
NC_000913.3	229167	229970	dkgB	+	5293	8767	8271	4092	2959	2718	6757	3025	7563	dkgB	6501.7	7952.72	7843.74	3683.09	2793.36	3226.83	5944.56	3242.83	8003.49
NC_000913.3	160149	160604	dksA	-	385327	430600	345851	670191	585625	436472	694012	869552	684771	dksA	473231	390562	327946	603072	552656	517994	610476	931862	724559
NC_000913.3	2222185	2223900	dld	+	53126	48359	79131	20140	13198	13469	16983	10954	23132	dld	65246.6	43863.3	75035.1	18123.9	12455.9	15985.8	14939.7	11740	24477.1
NC_000913.3	1881912	1882997	dmlA	+	3978	2672	2384	1071	763	1262	484	1436	1248	dmlA	4886.71	2424.46	2261.52	964.64	720.988	1498.89	426.622	1539.97	1321.57
NC_000913.3	1880886	1881809	dmlR	-	8018	4660	3173	11396	13750	7262	3067	14390	3251	dmlR	9848.34	4227.61	3009.67	10255.6	12976.8	8619.52	2698.71	15422.2	3440.95
NC_000913.3	940959	943403	dmsA	+	6683	6699	264361	6571	5701	7656	6246	5108	143839	dmsA	8208.79	6077.01	250675	5913.82	5380.99	9087.11	5495.06	5475.09	152198
NC_000913.3	943414	944031	dmsB	+	1738	1225	76280	2105	1779	2761	1540	1941	32866	dmsB	2135.71	1112	72331.7	1895.08	1679.79	3277.86	1355.51	2081.16	34776.7
NC_000913.3	944033	944896	dmsC	+	3774	2703	127326	3652	3386	3850	3738	4015	42366	dmsC	4636.17	2452.57	120735	3287.15	3196.32	4570.26	3288.95	4303.77	44828.6
NC_000913.3	1664506	1665120	dmsD	+	12285	14795	14751	22101	17867	22640	19595	9764	15990	dmsD	15088.8	13420.2	13988.3	19888.5	16862.1	26869.7	17237.3	10464.7	16920.1
NC_000913.3	3882326	3883729	dnaA	-	256094	288934	451117	523770	458019	407654	466033	301171	382214	dnaA	314517	262069	427763	471315	432234	483793	409939	322753	404423
NC_000913.3	4264314	4265729	dnaB	+	137453	138116	156270	107829	113714	92473	169965	136023	156527	dnaB	168811	125274	148180	97030.9	107313	109745	149508	145771	165623
NC_000913.3	4600238	4600975	dnaC	-	22556	24624	28234	28528	19827	26695	44550	27556	39897	dnaC	27702.8	22335.3	26773.2	25671.8	18711.7	31682	39188.5	29531.6	42216.2
NC_000913.3	205126	208608	dnaE	+	322024	586793	471283	316156	307239	280603	470571	331435	338033	dnaE	395487	532232	446884	284494	289943	333013	413930	355185	357675
NC_000913.3	3211107	3212852	dnaG	+	109269	300370	383667	242936	165618	232908	406763	168893	367982	dnaG	134197	272442	363805	218607	156295	276410	357803	180996	389364
NC_000913.3	14168	15298	dnaJ	+	482110	100708	52778	108957	55895	101274	24125	20257	18228	dnaJ	592093	91344.8	50046.5	98045.9	52749.1	120190	21222	21709.6	19288.2
NC_000913.3	12163	14079	dnaK	+	10931169	1345010	1054590	1594610	874733	1033327	94790	115218	124269	dnaK	1.34249e+07	1.21995e+06	999992	1.43491e+06	825488	1.22632e+06	83381.2	123475	131490
NC_000913.3	3881221	3882321	dnaN	-	191473	206409	259170	234975	255224	200626	241710	181049	215730	dnaN	235154	187217	245753	211443	240856	238098	212617	194023	228266
NC_000913.3	236067	236798	dnaQ	+	39840	42550	39586	53511	50557	52101	45162	25041	35753	dnaQ	48929.8	38594.5	37537.5	48152.8	47711.7	61833.2	39726.8	26836.4	37831.4
NC_000913.3	4600978	4601517	dnaT	-	9925	18023	19704	21571	14173	17036	31484	13451	19786	dnaT	12190.4	16348.1	18684.8	19411.6	13376	20219	27695.2	14415.9	20936.7
NC_000913.3	492092	494023	dnaX	+	112619	178942	203312	171921	157485	139894	237426	170873	202849	dnaX	138312	162304	192787	154704	148620	166023	208848	183118	214636
NC_000913.3	1565758	1567140	dosC	-	1764	2781	776	2902	618	1182	3987	2019	2224	dosC	2167.64	2523.32	736.773	2612.27	584.151	1403.95	3507.97	2164.75	2354.28
NC_000913.3	1563334	1565733	dosP	-	2536	2198	1485	624	954	780	1581	884	1177	dosP	3115.76	1994.53	1409.07	562.406	901.235	926.868	1391.58	948.416	1246.45
NC_000913.3	3706098	3707705	dppA	-	78262	29815	22861	88415	66163	61472	15449	47456	10381	dppA	96116.8	27043.6	21678.4	79561.2	62439.1	72954.4	13590.3	50857.6	10985.2
NC_000913.3	3704771	3705790	dppB	-	14929	3756	18134	8501	4441	9022	1642	4618	1410	dppB	18335.9	3407.66	17196.1	7650.53	4191.92	10708.2	1445.24	4949.98	1492.98
NC_000913.3	3703859	3704761	dppC	-	12697	3287	14717	7123	4534	7027	1164	2223	1418	dppC	15594.7	2982.27	13956	6410.53	4279.69	8340.63	1024.77	2383.36	1501.45
NC_000913.3	3702865	3703848	dppD	-	41031	8317	24550	13383	4299	9942	3552	4315	4527	dppD	50392.5	7544.57	23279.9	12043.6	4057.92	11800.1	3125.33	4625.27	4791.09
NC_000913.3	3701864	3702868	dppF	-	28212	4658	9760	6158	4745	7125	3204	3665	3147	dppF	34649.1	4225.79	9255.65	5542.18	4478.81	8456.93	2819.22	3928.69	3330.91
NC_000913.3	848408	848911	dps	-	129315	142339	295920	83471	65280	61606	105426	55433	119342	dps	158816	129105	280600	75112.3	61605.8	73113.4	92737	59406.2	126277
NC_000913.3	4043418	4044044	dsbA	+	236241	199844	202892	168627	164909	146595	202551	161495	196535	dsbA	290135	181263	192389	151740	155626	173976	178171	173068	207955
NC_000913.3	1232500	1233030	dsbB	-	26898	47266	51367	100670	99823	79764	48280	52128	54233	dsbB	33035.4	42872	48708.6	90588.8	94204.1	94662.8	42469.5	55864.4	57385.2
NC_000913.3	3038112	3038822	dsbC	-	62421	54570	59328	98425	68026	71552	71255	41022	61015	dsbC	76662.1	49496.8	56257.4	88568.7	64197.2	84917	62679.1	43962.5	64561.2
NC_000913.3	4363345	4365042	dsbD	-	49481	37650	50532	25192	24734	20418	28205	17421	24650	dsbD	60770.1	34150.1	47916.8	22669.9	23342.5	24232.7	24810.9	18670.4	26083.3
NC_000913.3	2292407	2292964	dsbE	-	6424	11531	19124	7000	8178	5398	8829	7960	7976	dsbE	7890.71	10459.7	18134.9	6299.85	7718.54	6407.38	7767.15	8531.45	8440.49
NC_000913.3	637827	638573	dsbG	-	9129	11405	9271	11681	7828	8733	11601	6077	13015	dsbG	11212.8	10345.4	8791.97	10512.1	7388.24	10365.3	10205.5	6513.52	13772.3
NC_000913.3	2479202	2480530	dsdA	+	70740	10967	76237	15925	7319	27665	4582	5730	12851	dsdA	86878.8	9948.16	72291	14331	6907.9	32833.2	4031.36	6141.66	13598.7
NC_000913.3	2476694	2477629	dsdC	-	6134	6264	3834	5269	6843	3045	4650	5129	4391	dsdC	7534.55	5682.46	3636.45	4742.21	6458.69	3614.91	4091.17	5497.6	4647.19
NC_000913.3	2477847	2479184	dsdX	+	12156	1893	10926	5827	6661	9701	1621	5498	8118	dsdX	14930.3	1717.89	10361.3	5244.33	6286.94	11514.1	1426.76	5893.04	8590.74
NC_000913.3	2025227	2025313	dsrA	-	0	42	111	361	296	265	301	285	420	dsrA	1.22813	39.0017	106.201	325.746	280.279	315.681	265.649	306.494	445.461
NC_000913.3	2024635	2024823	dsrB	-	9026	7439	9241	4341	3823	2997	14244	7413	9530	dsrB	11086.3	6748.21	8763.52	3907.15	3608.72	3557.94	12530.4	7945.26	10084.8
NC_000913.3	4077015	4077452	dtd	+	44004	21167	35018	16340	12422	10954	11831	12405	11415	dtd	54043.7	19199.7	33206	14704.5	11723.6	13001.1	10407.8	13295	12079.3
NC_000913.3	1712769	1714271	dtpA	+	137151	153999	144237	166260	190185	160356	139368	141645	130990	dtpA	168440	139681	136770	149610	179479	190307	122593	151796	138602
NC_000913.3	3640862	3642331	dtpB	+	31117	21470	57333	112223	87403	57515	66922	93262	77437	dtpB	38216.8	19474.6	54365.7	100985	82483.3	68258.3	58867.6	99945.9	81937.4
NC_000913.3	4354954	4356411	dtpC	-	5126	3782	4366	2059	3821	1727	5712	3558	3634	dtpC	6296.6	3431.24	4140.91	1853.69	3606.83	2050.74	5025.34	3814.02	3846.2
NC_000913.3	741075	742556	dtpD	-	2603	3671	3247	3023	1214	1775	3315	1428	1399	dtpD	3198.04	3330.57	3079.84	2721.15	1146.6	2107.71	2916.86	1531.4	1481.34
NC_000913.3	4261669	4262706	dusA	+	54860	47918	58316	62972	59840	56193	90885	69557	90938	dusA	67376.2	43463.3	55297.8	56666.3	56472.1	66689.4	79946.3	74542.2	96222.8
NC_000913.3	3410280	3411245	dusB	+	130983	717060	617159	599271	648883	573720	1422731	672825	938792	dusB	160865	650386	585208	539255	612353	680876	1.25148e+06	721038	993340
NC_000913.3	2229438	2230385	dusC	-	8340	15608	13263	17820	14156	15896	23735	15823	16335	dusC	10243.8	14157.6	12577.3	16036.2	13360	18866.1	20879	16957.9	17285.2
NC_000913.3	3813932	3814387	dut	+	59864	81280	78545	83698	73993	70316	71212	42264	57585	dut	73521.7	73723.2	74479.5	75316.6	69828.3	83450.2	62641.3	45293.5	60931.9
NC_000913.3	193521	194717	dxr	+	41291	58912	65411	35627	33168	30372	76539	40104	71965	dxr	50711.8	53435.1	62025.5	32059.9	31301.6	36045.8	67327.1	42978.8	76147.4
NC_000913.3	438315	440177	dxs	-	88271	81153	95339	48426	44942	42608	30683	33367	33656	dxs	108409	73608	90404	43577.1	42412.8	50567.1	26990.6	35759	35612.6
NC_000913.3	314357	315228	eaeH	+	0	197	156	92	0	0	274	223	205	eaeH	1.22813	179.589	148.872	83.6861	0.943702	1.18677	241.899	240.051	217.969
NC_000913.3	1620238	1621137	eamA	-	5117	6745	5167	5420	7335	4934	7833	4654	5824	eamA	6285.55	6118.74	4900.44	4878.09	6923	5856.72	6891.04	4988.56	6163.45
NC_000913.3	2715423	2716010	eamB	+	2686	1522	1317	3064	2158	1449	3142	2659	3384	eamB	3299.97	1381.39	1249.76	2758.04	2037.45	1720.82	2764.68	2850.6	3581.68
NC_000913.3	3222633	3225725	ebgA	+	6495	3465	3037	12221	13216	6197	5000	17543	2267	ebgA	7977.9	3143.72	2880.72	10998	12472.9	7355.61	4399.04	18801.1	2399.78
NC_000913.3	3225722	3226171	ebgC	+	519	442	0	2154	1526	1314	1035	2289	1749	ebgC	638.625	401.808	0.948228	1939.18	1441.03	1560.6	911.299	2454.09	1851.68
NC_000913.3	3221466	3222449	ebgR	+	15479	8154	10228	11425	9869	9854	10910	12011	10731	ebgR	19011.4	7396.72	9699.42	10281.7	9314.34	11695.6	9597.67	12872.7	11355.6
NC_000913.3	4376317	4376442	ecnA	+	5558	11066	9118	13040	9643	8733	11290	7012	9829	ecnA	6827.15	10038	8646.89	11734.9	9101.06	10365.3	9931.93	7515.52	10401.2
NC_000913.3	4376553	4376699	ecnB	+	12841	34496	34437	13588	7404	11092	19883	5470	14586	ecnB	15771.6	31289.4	32655.1	12228.1	6988.11	13164.9	17490.6	5863.03	15434.5
NC_000913.3	2303905	2304393	eco	+	68400	44147	54643	37803	38280	29894	26644	23067	29078	eco	84005	40043	51814.9	34017.9	36125.8	35478.5	23437.8	24721	30768.6
NC_000913.3	310084	310671	ecpA	-	2599	2864	2864	1747	2833	1800	2823	1563	2672	ecpA	3193.13	2598.6	2716.67	1572.94	2674.45	2137.37	2484.08	1676.07	2828.31
NC_000913.3	309358	310026	ecpB	-	1015	1155	406	636	245	356	1179	177	479	ecpB	1247.78	1048.51	385.929	573.205	232.151	423.677	1037.97	190.755	507.889
NC_000913.3	306807	309332	ecpC	-	4624	4002	1924	3465	2047	1230	2757	1465	1573	ecpC	5680.08	3630.79	1825.34	3118.88	1932.7	1460.92	2426.03	1571.05	1665.45
NC_000913.3	305174	306817	ecpD	-	3479	3648	2607	3703	1845	3007	2998	2622	3695	ecpD	4273.88	3309.7	2472.98	3333.05	1742.07	3569.81	2638.02	2810.95	3910.75
NC_000913.3	304495	305205	ecpE	-	2197	2737	2191	2156	2179	1457	3720	1875	1632	ecpE	2699.42	2483.41	2078.51	1940.98	2057.27	1730.31	3273.11	2010.43	1727.88
NC_000913.3	310746	311336	ecpR	-	58	288	109	619	88	482	1440	321	472	ecpR	72.4594	262.128	104.305	557.907	83.9895	573.21	1267.55	345.073	500.483
NC_000913.3	1932115	1932756	eda	-	129317	105767	103703	59974	70376	48068	87715	73979	75979	eda	158819	95933.4	98335	53968.5	66414.9	57046.9	77157.8	79281.1	80394.7
NC_000913.3	1932793	1934604	edd	-	40774	42877	63333	38882	44319	27019	46126	36730	45952	edd	50076.8	38891.1	60055	34988.9	41824.9	32066.6	40574.8	39363	48623
NC_000913.3	1083376	1084647	efeB	+	14319	32230	5907	5387	7245	6912	8514	8167	7167	efeB	17586.8	29234.1	5602.13	4848.39	6838.06	8204.15	7490.07	8753.29	7584.48
NC_000913.3	1082243	1083370	efeO	+	16768	54860	6615	11341	10430	7724	15952	12333	11351	efeO	20594.4	49759.9	6273.47	10206.1	9843.75	9167.81	14032.8	13217.8	12011.6
NC_000913.3	1081356	1082185	efeU	+	9318	15789	1361	7597	8849	5918	14289	15193	7579	efeU	11444.9	14321.8	1291.49	6837.06	8351.76	7024.5	12569.9	16282.7	8020.42
NC_000913.3	4375699	4376265	efp	+	270876	506969	406883	715831	743478	557819	212685	168481	211909	efp	332671	459830	385819	644142	701622	662005	187086	180555	224223
NC_000913.3	2381082	2381543	elaA	-	7681	2956	5440	3735	3446	3360	5699	4078	5246	elaA	9434.46	2682.05	5159.31	3361.84	3252.94	3988.74	5013.9	4371.28	5551.87
NC_000913.3	2380722	2381027	elaB	-	17748	29765	38348	3473	4217	2338	8702	2887	5802	elaB	21798	26998.3	36363.6	3126.08	3980.53	2775.86	7655.44	3094.94	6140.17
NC_000913.3	2382713	2383924	elaD	+	373	183	180	363	0	175	266	371	1227	elaD	459.319	166.891	171.629	327.546	0.943702	208.872	234.862	398.656	1299.35
NC_000913.3	3349806	3350459	elbB	-	66472	60833	72695	43984	34611	33281	22287	21441	26585	elbB	81637.2	55177.5	68932.4	39579.9	32663.4	39498.1	19605.2	22978.4	28130.7
NC_000913.3	997868	998407	elfA	+	421	511	725	2371	486	941	2368	1738	1442	elfA	518.269	464.393	688.413	2134.44	459.583	1117.94	2083.85	1863.61	1526.84
NC_000913.3	999216	1001816	elfC	+	1377	1959	1749	2212	1388	927	2246	1625	3715	elfC	1692.36	1777.75	1659.4	1991.37	1310.8	1101.32	1976.53	1742.51	3931.91
NC_000913.3	998490	999191	elfD	+	71	329	525	160	111	238	1032	82	473	elfD	88.4251	299.316	498.768	144.876	105.695	283.638	908.66	88.9474	501.541
NC_000913.3	1001807	1002877	elfG	+	1270	2417	2228	2080	1966	1752	3001	2642	3894	elfG	1560.95	2193.17	2113.6	1872.59	1856.26	2080.41	2640.66	2832.39	4121.31
NC_000913.3	972622	973401	elyC	-	4368	4311	2861	3926	5828	3164	4856	3166	3566	elyC	5365.68	3911.06	2713.83	3533.71	5500.84	3756.13	4272.37	3393.93	3774.25
NC_000913.3	2811427	2812599	emrA	+	20531	37556	38131	12065	9543	10032	16232	7241	13513	emrA	25215.9	34064.8	36157.8	10857.6	9006.69	11906.9	14279.1	7760.93	14299.2
NC_000913.3	2812616	2814154	emrB	+	28084	37916	34706	15135	11167	11019	15215	7167	10003	emrB	34491.9	34391.4	32910.1	13620.1	10539.3	13078.2	13384.5	7681.63	10585.3
NC_000913.3	3853922	3855106	emrD	+	18689	40196	38386	54030	48519	48369	85123	77735	89778	emrD	22953.7	36459.4	36399.6	48619.8	45788.4	57404.1	74877.8	83306.2	94995.4
NC_000913.3	568315	568647	emrE	+	2360	5747	4790	5740	3258	5257	13021	4856	10548	emrE	2899.6	5213.53	4542.96	5166.04	3075.52	6240.04	11454.6	5205.03	11161.9
NC_000913.3	2482176	2483339	emrK	-	262	106	0	788	255	680	715	0	577	emrK	322.997	97.0508	0.948228	709.982	241.588	808.191	629.817	1.07166	611.584
NC_000913.3	2480638	2482176	emrY	-	640	787	478	586	1186	531	1940	1131	999	emrY	787.229	714.729	454.201	528.212	1120.17	631.362	1707.37	1213.11	1058.1
NC_000913.3	1243180	1243791	emtA	+	24614	42560	37462	58928	48135	48406	90054	53431	67093	emtA	30230.3	38603.5	35523.5	53027.3	45426	57448	79215.3	57260.7	70992.4
NC_000913.3	3090347	3091054	endA	+	3597	6806	6355	9843	5645	7324	7423	5917	13862	endA	4418.8	6174.06	6026.93	8858.13	5328.14	8693.1	6530.39	6342.06	14668.5
NC_000913.3	2906643	2907941	eno	-	1539702	2205493	2464021	1082765	1154003	897155	662204	518893	878732	eno	1.89095e+06	2.00042e+06	2.33645e+06	974327	1.08904e+06	1.06472e+06	582497	556076	929790
NC_000913.3	628551	629297	entA	+	10025	44031	31251	6665	6261	5744	6429	4128	4744	entA	12313.2	39937.8	29634	5998.4	5909.46	6818	5656.04	4424.87	5020.7
NC_000913.3	627694	628551	entB	+	18096	54722	34592	6485	5493	4848	8816	2078	6017	entB	22225.4	49634.7	32802	5836.43	5184.7	5754.65	7755.72	2227.97	6367.66
NC_000913.3	624885	626060	entC	+	16040	23614	7597	1221	1413	1395	3430	1274	2252	entC	19700.4	21419.2	7204.63	1099.62	1334.39	1656.73	3018.02	1366.36	2383.91
NC_000913.3	609459	610079	entD	-	882	1577	948	904	687	1200	1344	635	643	entD	1084.44	1431.27	899.868	814.365	649.267	1425.31	1183.11	681.573	681.418
NC_000913.3	626070	627680	entE	+	16377	57780	20263	1747	1738	1244	6967	2319	3618	entE	20114.2	52408.3	19214.9	1572.94	1641.1	1477.53	6129.28	2486.24	3829.27
NC_000913.3	614157	618038	entF	+	42971	106508	106390	12537	7922	10465	14878	7486	13764	entF	52775	96605.5	100883	11282.3	7476.95	12420.7	13088.1	8023.49	14564.8
NC_000913.3	629300	629713	entH	+	3201	17173	12974	1879	2136	1291	1963	1182	704	entH	3932.46	15577.1	12303.3	1691.72	2016.69	1533.31	1727.6	1267.77	745.963
NC_000913.3	622300	623550	entS	+	9459	15045	4207	4577	6394	3607	3416	2564	2179	entS	11618.1	13647	3990.14	4119.51	6034.97	4281.87	3005.7	2748.8	2306.66
NC_000913.3	3786838	3788097	envC	+	80186	93711	148687	77353	73593	62875	74156	53740	77310	envC	98479.7	84998.4	140990	69607	69450.8	74619.4	65230.9	57591.9	81803
NC_000913.3	586147	586908	envY	-	171	261	511	175	373	148	1007	1211	339	envY	211.238	237.638	485.493	158.374	352.944	176.829	886.67	1298.85	359.755
NC_000913.3	3534516	3535868	envZ	-	88092	75924	72685	40731	42505	33555	59424	65585	72875	envZ	108189	68865.3	68922.9	36652.7	40113	39823.3	52272.2	70285.6	77110.3
NC_000913.3	3072672	3073691	epd	-	142319	119880	219827	108622	88313	72923	64003	60562	119678	epd	174787	108734	208447	97744.4	83342.1	86544.1	56300	64902.7	126633
NC_000913.3	4382643	4383620	epmA	+	12208	60940	58015	41766	37686	41154	59513	29535	51217	epmA	14994.2	55274.5	55012.4	37584	35565.3	48841.6	52350.4	31652.4	54193.9
NC_000913.3	4374629	4375657	epmB	-	23231	31001	37805	20957	21970	22379	26835	17173	22471	epmB	28531.8	28119.3	35848.7	18859.1	20734.1	26559.9	23605.8	18404.6	23777.7
NC_000913.3	2444203	2444751	epmC	-	19057	21530	17028	11227	9768	7336	13885	8620	12821	epmC	23405.6	19529	16147.4	10103.5	9219.02	8707.34	12214.6	9238.75	13567
NC_000913.3	4333947	4335590	eptA	-	1666	2484	2073	1475	769	364	1906	542	1232	eptA	2047.29	2253.94	1966.62	1328.18	726.65	433.171	1677.46	581.909	1304.64
NC_000913.3	3708784	3710475	eptB	-	12933	15605	16163	34333	27320	21377	12980	20540	16583	eptB	15884.6	14154.9	15327.2	30895.5	25782.9	25370.8	11418.5	22012.9	17547.6
NC_000913.3	4148532	4150265	eptC	-	30097	83178	54669	25542	23747	25194	29885	20309	23738	eptC	36964.1	75444.8	51839.6	22984.9	22411	29900.7	26288.7	21765.3	25118.3
NC_000913.3	2702481	2703386	era	-	142791	196632	232531	181876	167565	190273	167309	103393	177773	era	175367	178349	220493	163662	158132	225812	147171	110803	188103
ERM	1	365	erm	+	4112	8883	8769	71953	38281	37200	24855	14325	24119	erm	5051.28	8057.94	8315.96	64747.8	36126.8	44149.1	21864.1	15352.5	25521.4
NC_000913.3	176610	176954	erpA	+	106680	106059	62179	83001	74800	61650	59409	55513	35192	erpA	131018	96198.2	58960.8	74689.4	70589.8	73165.6	52259	59491.9	37237.8
NC_000913.3	577398	577613	essD	+	431	483	193	1964	838	1044	962	1218	2139	essD	530.55	438.996	183.956	1768.21	791.766	1240.18	847.086	1306.35	2264.34
NC_000913.3	1640370	1640585	essQ	-	0	0	0	100	0	113	1016	381	1104	essQ	1.22813	0.907017	0.948228	90.8849	0.943702	135.292	894.586	409.373	1169.2
NC_000913.3	1042030	1044210	etk	-	14090	18588	11101	12784	10145	11709	17441	12915	17678	etk	17305.5	16860.5	10527.2	11504.6	9574.8	13897.1	15342.5	13841.5	18706.2
NC_000913.3	1044230	1044676	etp	-	978	1951	1241	1679	731	1388	3115	2051	603	etp	1202.34	1770.5	1177.7	1511.75	690.79	1648.43	2740.93	2199.04	639.094
NC_000913.3	4628855	4630522	ettA	-	490712	590168	422171	489026	499690	384807	247428	191775	172240	ettA	602657	535293	400315	440051	471559	456679	217647	205518	182249
NC_000913.3	2565481	2566884	eutA	-	1673	563	552	1600	427	1386	1204	1580	459	eutA	2055.88	511.557	524.37	1440.66	403.904	1646.05	1059.96	1694.29	486.727
NC_000913.3	2557318	2558679	eutB	-	22613	19831	26095	18955	17336	14685	16819	10575	15335	eutB	27772.8	17988	24744.9	17057.6	16361	17428.9	14795.4	11333.8	16227.1
NC_000913.3	2556410	2557297	eutC	-	11778	10683	12592	7557	7151	7227	10127	7896	11046	eutC	14466.1	9690.57	11941	6801.07	6749.35	8577.98	8908.92	8462.87	11688.9
NC_000913.3	2572489	2573505	eutD	-	991	653	1222	1226	266	791	969	350	1022	eutD	1218.3	593.189	1159.68	1104.12	251.968	939.923	853.243	376.151	1082.44
NC_000913.3	2570348	2571751	eutE	-	870	1021	691	830	239	486	147	0	171	eutE	1069.7	926.971	656.173	747.776	226.488	577.958	130.186	1.07166	181.994
NC_000913.3	2568324	2569511	eutG	-	993	424	1003	1133	124	433	693	238	663	eutG	1220.76	385.482	952.02	1020.43	117.963	515.059	610.465	256.126	702.58
NC_000913.3	2566881	2568107	eutH	-	946	938	1187	1043	600	951	823	858	754	eutH	1163.04	851.689	1126.49	939.444	567.165	1129.81	724.817	920.552	798.868
NC_000913.3	2569501	2570337	eutJ	-	316	419	1283	240	450	217	920	293	405	eutJ	389.316	380.947	1217.52	216.864	425.609	258.716	810.141	315.067	429.59
NC_000913.3	2555228	2555728	eutK	-	16388	13235	11397	7662	7984	6407	9899	8284	7429	eutK	20127.8	12005.3	10807.9	6895.55	7535.46	7604.83	8708.36	8878.67	7861.7
NC_000913.3	2555741	2556400	eutL	-	14950	9428	13534	10295	8653	7020	9459	7205	11346	eutL	18361.7	8552.26	12834.3	9264.86	8166.79	8332.32	8321.32	7722.35	12006.3
NC_000913.3	2572157	2572450	eutM	-	2939	1438	957	668	657	724	1522	466	999	eutM	3610.69	1305.2	908.402	602	620.956	860.409	1339.68	500.463	1058.1
NC_000913.3	2571763	2572050	eutN	-	55	267	182	73	0	381	223	0	262	eutN	68.775	243.081	173.526	66.5889	0.943702	453.347	197.038	1.07166	278.281
NC_000913.3	2574978	2575457	eutP	-	185	109	213	614	337	364	626	409	616	eutP	228.431	99.7719	202.921	553.408	318.971	433.171	551.53	439.379	652.85
NC_000913.3	2574302	2575003	eutQ	-	685	212	304	1118	111	891	922	706	555	eutQ	842.494	193.195	289.209	1006.93	105.695	1058.6	811.901	757.661	588.305
NC_000913.3	2554130	2555182	eutR	-	7594	3344	5106	3366	2876	2953	4375	3435	4118	eutR	9327.62	3033.97	4842.6	3029.8	2715.03	3505.72	3849.27	3682.21	4358.33
NC_000913.3	2575470	2575805	eutS	-	0	109	248	228	204	73	300	1271	90	eutS	1.22813	99.7719	236.109	206.066	193.459	87.8211	264.769	1363.15	96.2874
NC_000913.3	2573502	2574305	eutT	-	357	375	498	488	552	108	602	496	470	eutT	439.669	341.038	473.166	440.027	521.867	129.358	530.418	532.613	498.366
NC_000913.3	2483755	2484369	evgA	+	16985	14922	21900	15688	13658	16691	20665	9956	36205	evgA	20860.9	13535.4	20767.1	14117.8	12890	19809.6	18178.5	10670.5	38309.7
NC_000913.3	2484374	2487967	evgS	+	24061	9852	14443	11335	9176	10374	9947	8659	16461	evgS	29551.2	8936.84	13696.2	10200.7	8660.35	12312.8	8750.58	9280.54	17418.5
NC_000913.3	3151250	3151984	exbB	-	104714	134236	41858	47780	59491	50304	31838	22890	25496	exbB	128603	121755	39691.9	42995.7	56142.7	59700.5	28006.6	24531.3	26978.5
NC_000913.3	3150818	3151243	exbD	-	75099	84181	32240	28855	34392	27347	22684	16249	14429	exbD	92232.2	76354.5	30571.8	25966.1	32456.7	32455.8	19954.5	17414.4	15268.4
NC_000913.3	566098	566376	exoD	-	485	68	279	518	307	153	89	377	179	exoD	596.869	62.5842	265.504	467.022	290.66	182.763	79.1669	405.086	190.459
NC_000913.3	1926120	1926782	exoX	+	12699	8976	9942	15785	11373	12194	12954	10505	12065	exoX	15597.2	8142.29	9428.23	14205	10733.7	14472.7	11395.6	11258.8	12767.1
NC_000913.3	3246652	3247428	exuR	+	37764	31698	26807	35617	28909	24395	40525	35514	30045	exuR	46380.2	28751.5	25420.1	32050.9	27282.4	28952.5	35648	38059.9	31791.8
NC_000913.3	3245224	3246522	exuT	+	12374	3786	6572	29238	32695	12646	6974	47580	18083	exuT	15198.1	3434.87	6232.7	26310.7	30855.3	15009.1	6135.44	50990.5	19134.7
NC_000913.3	1015952	1016470	fabA	-	198408	378395	264150	222784	234711	161102	397436	346330	234091	fabA	243671	343212	250475	200473	221498	191192	349598	371148	247693
NC_000913.3	2440385	2441605	fabB	-	201770	232114	149059	304182	202262	154379	188958	239854	100743	fabB	247800	210532	141343	273719	190876	183214	166214	257042	106598
NC_000913.3	1149728	1150657	fabD	+	266608	444048	349084	497302	496569	410826	586122	469455	529011	fabD	327429	402760	331012	447498	468614	487558	515573	503095	559749
NC_000913.3	1151939	1153180	fabF	+	525523	1100516	996362	1107198	1114313	895264	1341446	979059	1014326	fabF	645410	998187	944779	996313	1.05158e+06	1.06247e+06	1.17998e+06	1.04922e+06	1.07326e+06
NC_000913.3	1150670	1151404	fabG	+	480003	780894	758876	623069	683578	533686	760808	754867	664936	fabG	589505	708285	719588	560670	645095	633364	669232	808959	703572
NC_000913.3	1148759	1149712	fabH	+	160887	307802	295132	432275	355030	348746	521699	382689	470920	fabH	197591	279183	279853	388984	335043	413883	458904	410112	498283
NC_000913.3	1350251	1351039	fabI	-	448984	603062	498881	314470	332531	301988	178192	118619	165517	fabI	551410	546988	473054	282977	313811	358392	156744	127120	175135
NC_000913.3	4161124	4161771	fabR	+	103461	77209	66569	91803	93953	78109	117949	111497	99377	fabR	127064	70030.8	63123.5	82609.9	88664.5	92698.7	103753	119487	105152
NC_000913.3	202101	202556	fabZ	+	130270	240354	196349	222613	193052	155091	365870	250636	254373	fabZ	159989	218006	186184	200319	182184	184059	321832	268597	269154
NC_000913.3	4027609	4028772	fadA	-	4167	1404	1639	22094	11920	9512	4494	25344	3692	fadA	5118.83	1274.36	1555.09	19882.2	11249.9	11289.8	3953.95	27161.1	3907.57
NC_000913.3	4028782	4030971	fadB	-	3904	2059	1691	65521	43931	26789	7490	81799	2983	fadB	4795.83	1868.45	1604.4	58960	41458.7	31793.6	6589.33	87661.5	3157.38
NC_000913.3	1888061	1889746	fadD	-	18154	49156	45132	74687	75902	52757	78603	113494	56668	fadD	22296.6	44586.2	42796.4	67208	71629.8	62611.7	69142.6	121628	59961.6
NC_000913.3	240859	243303	fadE	-	10609	6604	4358	36845	24252	17897	13537	28978	8652	fadE	13030.4	5990.85	4133.32	33155.9	22887.6	21240.8	11908.5	31055.5	9155.76
NC_000913.3	3231665	3233683	fadH	+	4233	2581	1263	14809	14533	6589	2712	9371	2413	fadH	5199.88	2341.92	1198.56	13326.8	13715.8	7820.82	2386.44	10043.6	2554.26
NC_000913.3	2459159	2460469	fadI	-	4553	2998	6187	35828	32635	19139	4911	23713	6337	fadI	5592.88	2720.14	5867.63	32240.7	30798.6	22714.8	4320.75	25413.2	6706.26
NC_000913.3	2457015	2459159	fadJ	-	14779	8387	15139	51903	33238	30383	11045	41324	16666	fadJ	18151.7	7608.06	14356.2	46705.8	31367.7	36058.9	9716.42	44286.2	17635.4
NC_000913.3	1783031	1784677	fadK	+	1240	808	777	714	0	337	1436	0	522	fadK	1524.1	733.777	737.721	643.393	0.943702	401.129	1264.03	1.07166	553.388
NC_000913.3	2461306	2462646	fadL	+	46452	257480	216774	337915	314138	261654	262584	157076	304983	fadL	57050.1	233540	205552	304074	296454	310525	230978	168333	322704
NC_000913.3	464402	464800	fadM	+	528	585	1029	1470	1329	1024	1522	1406	2189	fadM	649.679	531.512	976.674	1323.68	1255.12	1216.44	1339.68	1507.82	2317.25
NC_000913.3	1234938	1235657	fadR	+	22183	28745	42216	47908	49589	41542	27167	26443	28774	fadR	27244.7	26073.1	40031.3	43110.9	46798.2	49302	23897.9	28338.9	30446.9
NC_000913.3	3056241	3056789	fau	+	8855	13377	13791	12696	12705	11951	26386	20617	20770	fau	10876.3	12134.1	13078	11425.4	11990.7	14184.3	23210.9	22095.4	21977.9
NC_000913.3	3070165	3071244	fbaA	-	1033721	1012348	1588685	222507	213027	181470	143122	114025	316309	fbaA	1.26954e+06	918218	1.50644e+06	200224	201035	215365	125896	122197	334689
NC_000913.3	2177512	2178564	fbaB	-	20653	17643	21536	4572	2988	2349	2149	1975	4786	fbaB	25365.7	16003.4	20422	4115.02	2820.72	2788.91	1891.21	2117.59	5065.14
NC_000913.3	4454611	4455609	fbp	-	138081	137619	103700	99101	93825	81748	61416	54306	47865	fbp	169582	124824	98332.1	89177	88543.8	97017.4	54024.4	58198.4	50647.2
NC_000913.3	4086016	4086849	fdhD	+	18090	20435	20690	11745	10838	9373	16502	15541	19364	fdhD	22218	18535.8	19619.8	10569.6	10228.8	11124.8	14516.6	16655.7	20490.2
NC_000913.3	4080299	4081228	fdhE	-	193296	196721	190161	191028	198092	149082	164580	185926	126358	fdhE	237393	178430	180317	171898	186941	176927	144771	199250	133701
NC_000913.3	4297219	4299366	fdhF	-	28693	20981	93615	32313	25538	24874	38301	23213	42878	fdhF	35239.8	19031	88769.3	29077.8	24101.2	29520.9	33691.7	24877.4	45370.4
NC_000913.3	1547401	1550448	fdnG	+	7201	16251	321128	16267	10377	10396	13287	7718	260132	fdnG	8844.96	14740.8	304503	14638.8	9793.74	12338.9	11688.6	8272.11	275247
NC_000913.3	1550461	1551345	fdnH	+	1903	5198	70427	5167	4040	4027	6921	3918	61312	fdnH	2338.35	4715.58	66781.8	4650.43	3813.5	4780.31	6088.82	4199.82	64875.5
NC_000913.3	1551338	1551991	fdnI	+	2747	6212	51406	8667	5118	4357	6151	6142	50798	fdnI	3374.89	5635.3	48745.5	7799.9	4830.81	5171.95	5411.5	6583.18	53750.6
NC_000913.3	4082772	4085822	fdoG	-	1326361	1036104	885287	2192780	2070092	1642553	1312685	1548902	997347	fdoG	1.62894e+06	939765	839455	1.97317e+06	1.95355e+06	1.94934e+06	1.15468e+06	1.65989e+06	1.0553e+06
NC_000913.3	4081857	4082759	fdoH	-	546876	328661	348757	641564	665010	481162	389011	578350	343066	fdoH	671634	298102	330702	577312	627572	571030	342188	619793	363000
NC_000913.3	4081225	4081860	fdoI	-	234744	158540	171686	291914	238868	232798	178499	206198	163624	fdoI	288296	143799	162798	262680	225421	276279	157014	220974	173132
NC_000913.3	546680	548347	fdrA	+	372	477	330	565	233	62	1583	661	1157	fdrA	458.091	433.554	313.863	509.315	220.826	74.7666	1393.34	709.436	1225.28
NC_000913.3	2656748	2657083	fdx	-	45712	63356	42431	39631	44532	39135	34103	27189	30407	fdx	56141.3	57465.9	40235.2	35662.9	42025.9	46445.5	29999	29138.3	32174.8
NC_000913.3	1447519	1449018	feaB	+	6513	4403	3608	8852	8554	6109	10374	6792	5413	feaB	8000.01	3994.5	3422.15	7966.37	8073.37	7251.17	9126.19	7279.76	5728.57
NC_000913.3	1446378	1447283	feaR	-	896	1643	346	9131	9434	3152	959	10466	1345	feaR	1101.63	1491.14	329.035	8217.43	8903.83	3741.89	844.447	11217	1424.21
NC_000913.3	4514353	4516677	fecA	-	395022	402534	199569	67758	89134	76398	64699	61220	85100	fecA	485138	365106	189238	60973	84116.9	90668.1	56912.2	65607.9	90045.6
NC_000913.3	4513406	4514308	fecB	-	141206	144698	97313	57587	69780	60016	34785	32810	48018	fecB	173420	131244	92275.8	51820.6	65852.4	71226.4	30598.9	35162.1	50809
NC_000913.3	4512411	4513409	fecC	-	72657	84446	62893	33974	42822	36071	19870	19975	23866	fecC	89233.2	76594.9	59637.8	30572.4	40412.1	42809.2	17479.2	21407.4	25253.7
NC_000913.3	4511458	4512414	fecD	-	42171	56806	47147	23045	28344	23094	13484	14182	17302	fecD	51792.5	51524.9	44707	20737.9	26749.2	27408.5	11861.8	15199.3	18308.4
NC_000913.3	4510690	4511457	fecE	-	59784	70740	59891	11836	14949	12824	9397	11387	17769	fecE	73423.5	64163.3	56791.2	10651.5	14108.3	15220.3	8266.79	12204	18802.5
NC_000913.3	4517714	4518235	fecI	-	36258	41495	14869	13402	14090	13539	22358	20334	12659	fecI	44530.6	37637.6	14100.1	12060.7	13297.7	16068.9	19667.7	21792.1	13395.6
NC_000913.3	4516764	4517717	fecR	-	12321	12421	3454	4931	5267	3179	2683	1645	982	fecR	15133	11267	3276.13	4438.06	4971.42	3773.93	2360.93	1763.95	1040.12
NC_000913.3	3540163	3540390	feoA	+	6221	6156	4598	3465	3394	3534	4794	2887	11179	feoA	7641.4	5584.5	4360.9	3118.88	3203.87	4195.24	4217.84	3094.94	11829.6
NC_000913.3	3540407	3542728	feoB	+	130145	121158	227199	64090	57704	41680	46629	28850	103461	feoB	159836	109893	215437	57672.3	54456.3	49465.8	41017.3	30918.3	109473
NC_000913.3	3542728	3542964	feoC	+	15396	17826	58548	9683	8687	5424	5478	4318	14417	feoC	18909.5	16169.4	55517.8	8714.15	8198.88	6438.23	4819.51	4628.48	15255.7
NC_000913.3	610254	612494	fepA	-	10613	113089	31015	4729	4275	4175	12778	2694	9253	fepA	13035.3	102575	29410.2	4256.29	4035.27	4955.96	11240.8	2888.11	9791.68
NC_000913.3	623554	624510	fepB	-	9896	4689	5669	2636	894	2825	2414	1292	685	fepB	12154.8	4253.91	5376.45	2372.91	844.613	3353.82	2124.31	1385.65	725.859
NC_000913.3	619384	620199	fepC	-	9099	11974	4330	920	1303	1129	1721	1637	1592	fepC	11175.9	10861.5	4106.77	828.762	1230.59	1341.05	1514.73	1755.37	1685.56
NC_000913.3	621185	622189	fepD	-	5637	6793	1894	3868	3605	1326	2263	1211	853	fepD	6924.17	6162.27	1796.89	3481.52	3402.99	1574.85	1991.49	1298.85	903.62
NC_000913.3	618254	619387	fepE	+	127	461	1223	196	0	100	257	304	222	fepE	157.2	419.042	1160.63	177.271	0.943702	119.864	226.945	326.855	235.957
NC_000913.3	620196	621188	fepG	-	10836	11080	3617	1952	2736	4002	2710	1368	2091	fepG	13309.2	10050.7	3430.69	1757.41	2582.91	4750.65	2384.68	1467.1	2213.55
NC_000913.3	612737	613939	fes	+	6640	7664	2608	694	404	407	1385	177	455	fes	8155.98	6952.28	2473.93	625.396	382.199	484.203	1219.17	190.755	482.495
NC_000913.3	515919	516596	fetA	+	6367	5505	6738	5422	5406	5312	6125	3245	6465	fetA	7820.7	4994.03	6390.11	4879.89	5102.6	6305.32	5388.63	3478.6	6841.69
NC_000913.3	516583	517362	fetB	+	8533	5722	7524	7097	8833	6577	6066	3290	3529	fetB	10480.8	5190.86	7135.41	6387.14	8336.66	7806.58	5336.73	3526.82	3735.1
NC_000913.3	2746434	2747795	ffh	-	216713	225104	307788	215103	201205	204767	241447	188385	246420	ffh	266152	204174	291854	193561	189878	243013	212385	201885	260739
NC_000913.3	476448	476561	ffs	+	609487	418680	327792	346317	378965	185664	322155	293742	196862	ffs	748528	379751	310822	311634	357631	220342	283379	314791	208301
NC_000913.3	2854338	2856416	fhlA	+	7437	6906	54859	7560	4600	4690	6584	2958	33148	fhlA	9134.8	6264.77	52019.8	6803.77	4341.97	5567.14	5792.38	3171.03	35075.1
NC_000913.3	167484	169727	fhuA	+	339865	247908	85870	52846	49600	49753	41757	30016	26474	fhuA	417398	224858	81425.3	47554.4	46808.5	59046.6	36731.7	32167.9	28013.3
NC_000913.3	171462	173444	fhuB	+	64257	69168	68886	18320	24179	18411	11792	8082	7335	fhuB	78916.9	62737.4	65320.6	16486.2	22818.7	21850.8	10373.5	8662.2	7762.24
NC_000913.3	169778	170575	fhuC	+	44307	32130	15627	10304	10098	7535	3008	3784	3015	fhuC	54415.8	29143.4	14818.9	9272.96	9530.44	8943.51	2646.81	4056.22	3191.24
NC_000913.3	170575	171465	fhuD	+	31001	32286	27362	5444	5079	3218	4783	2029	3893	fhuD	38074.4	29284.9	25946.4	4899.68	4794	3820.22	4208.16	2175.46	4120.25
NC_000913.3	1159362	1161551	fhuE	-	12089	9354	4842	2442	3232	1838	9953	3036	4529	fhuE	14848	8485.14	4592.27	2198.33	3050.99	2182.47	8755.86	3254.62	4793.21
NC_000913.3	4604875	4605663	fhuF	-	107323	75950	5040	9158	10719	8570	7494	2928	4557	fhuF	131807	68888.8	4780.02	8241.73	10116.5	10171.8	6592.85	3138.88	4822.83
NC_000913.3	3490861	3491463	fic	-	6327	3037	5615	1814	2316	1932	4286	3154	4596	fic	7771.58	2755.52	5325.25	1633.23	2186.56	2294.03	3770.98	3381.07	4864.1
NC_000913.3	4106469	4107371	fieF	+	27433	40792	48150	30031	27496	25001	34021	23194	30095	fieF	33692.4	36999.9	45658.1	27024.3	25949	29671.7	29926.9	24857.1	31844.7
NC_000913.3	4543115	4543663	fimA	+	221880	363915	286106	188323	182283	116902	325328	195024	274041	fimA	272498	330078	271295	169463	172022	138737	286170	209000	289965
NC_000913.3	4540957	4541559	fimB	+	18430	14922	22276	16881	9119	9330	32579	14563	22935	fimB	22635.6	13535.4	21123.7	15191.3	8606.56	11073.8	28658.4	15607.6	24268.6
NC_000913.3	4544304	4545029	fimC	+	5125	12065	13265	13584	7666	8937	22826	8806	18886	fimC	6295.37	10944.1	12579.2	12224.5	7235.36	10607.4	20079.4	9438.07	19984.4
NC_000913.3	4545096	4547732	fimD	+	10031	19132	16996	16196	10833	10803	45668	18087	33123	fimD	12320.6	17354	16117	14574.9	10224.1	12821.9	40171.9	19384.1	35048.6
NC_000913.3	4542037	4542633	fimE	+	1388	836	935	810	879	1555	1417	1998	1844	fimE	1705.87	759.173	887.541	729.779	830.457	1846.62	1247.32	2142.24	1952.2
NC_000913.3	4547742	4548272	fimF	+	2261	4326	1764	3608	1778	1548	9023	3155	5636	fimF	2778.02	3924.66	1673.62	3247.56	1678.85	1838.31	7937.8	3382.15	5964.53
NC_000913.3	4548285	4548788	fimG	+	2642	3951	2138	3195	2292	800	5873	2335	4307	fimG	3245.94	3584.53	2028.26	2875.92	2163.91	950.604	5166.96	2503.39	4558.31
NC_000913.3	4548808	4549710	fimH	+	3333	5424	6391	6027	4524	4017	7140	4470	4454	fimH	4094.57	4920.57	6061.07	5424.3	4270.25	4768.45	6281.46	4791.37	4713.85
NC_000913.3	4543728	4544267	fimI	+	10499	17732	24141	18376	15254	14607	33669	16877	34572	fimI	12895.3	16084.1	22892.1	16536.5	14396.2	17336.4	29617.2	18087.4	36581.8
NC_000913.3	3411271	3411567	fis	+	30615	246456	143011	143241	179907	119627	303337	166703	195785	fis	37600.3	223541	135608	128896	169779	141971	266826	178649	207162
NC_000913.3	839249	841531	fiu	-	19079	233307	5425	2387	2329	2957	4830	1698	3943	fiu	23432.6	211614	5145.08	2148.84	2198.82	3510.47	4249.5	1820.74	4173.16
NC_000913.3	42403	43173	fixA	+	857	395	466	1053	521	959	2350	1592	1408	fixA	1053.73	359.179	442.822	948.442	492.612	1139.3	2068.02	1707.15	1490.87
NC_000913.3	43188	44129	fixB	+	905	770	479	1498	601	578	2380	1751	431	fixB	1112.68	699.31	455.149	1348.88	568.108	687.141	2094.4	1877.54	457.1
NC_000913.3	44180	45466	fixC	+	728	694	810	1504	1758	1121	1103	667	1185	fixC	895.304	630.377	769.013	1354.27	1659.97	1331.56	971.114	715.866	1254.91
NC_000913.3	45463	45750	fixX	+	0	94	0	116	186	0	0	201	90	fixX	1.22813	86.1666	0.948228	105.282	176.472	1.18677	0.879632	216.475	96.2874
NC_000913.3	4428935	4429555	fklB	+	177556	158531	122722	87334	90362	84601	74655	85193	81742	fklB	218062	143791	116369	78588.4	85275.7	100403	65669.8	91298.7	86492.5
NC_000913.3	3476607	3477419	fkpA	-	170283	161604	144679	229958	201092	180652	89198	74060	91612	fkpA	209130	146578	137190	206929	189772	214394	78462.3	79367.9	96936
NC_000913.3	25826	26275	fkpB	+	53526	39989	39901	38574	37732	36616	37147	31163	38173	fkpB	65737.9	36271.6	37836.2	34711.7	35608.7	43456	32676.6	33397.1	40392
NC_000913.3	657555	657938	flc	-	4620	8314	8148	10907	7402	9583	20566	8690	18819	flc	5675.17	7541.84	7727.11	9815.57	6986.22	11374	18091.4	9313.76	19913.5
NC_000913.3	710935	711465	fldA	-	107157	149809	148715	165903	150842	124486	65625	41161	59084	fldA	131604	135880	141017	149289	142351	147738	57726.8	44111.5	62518
NC_000913.3	3039855	3040376	fldB	+	40900	40221	44954	49791	55453	45441	33939	25985	29737	fldB	50231.6	36482	42627.6	44805.3	52332	53929.3	29854.7	27848.1	31465.9
NC_000913.3	1130204	1130863	flgA	-	4696	4733	10917	6808	6188	8421	2522	2243	5682	flgA	5768.51	4293.82	10352.7	6127.08	5840.57	9994.99	2219.31	2404.8	6013.2
NC_000913.3	1131018	1131434	flgB	+	5566	4018	16440	4748	7946	8422	1779	3977	5137	flgB	6836.98	3645.3	15589.8	4273.39	7499.6	9996.17	1565.75	4263.05	5436.53
NC_000913.3	1131438	1131842	flgC	+	4460	3301	13148	4117	7668	8483	1807	2611	5454	flgC	5478.67	2994.97	12468.2	3705.58	7237.25	10068.6	1590.38	2799.17	5771.95
NC_000913.3	1131854	1132549	flgD	+	13434	7158	36684	11372	15657	20122	5979	7985	17826	flgD	16499.9	6493.33	34785.7	10234	14776.5	23881.4	5260.2	8558.24	18862.8
NC_000913.3	1132574	1133782	flgE	+	20817	13558	53845	12152	13521	15859	4392	7983	16117	flgE	25567.1	12298.2	51058.3	10935.9	12760.7	18822.2	3864.23	8556.1	17054.5
NC_000913.3	1133802	1134557	flgF	+	11344	7966	25452	7469	6005	9005	1732	3765	6433	flgF	13933.1	7226.2	24135.2	6721.88	5667.87	10688.1	1524.4	4035.86	6807.83
NC_000913.3	1134729	1135511	flgG	+	6755	5191	23494	4105	6498	5875	3274	2120	6846	flgG	8297.22	4709.23	22278.6	3694.79	6133.12	6973.47	2880.8	2272.98	7244.83
NC_000913.3	1135564	1136262	flgH	+	2007	3416	8436	1132	2137	3553	469	919	1884	flgH	2466.08	3099.28	8000.2	1019.53	2017.63	4217.78	413.427	985.923	1994.52
NC_000913.3	1136274	1137371	flgI	+	3729	2917	9998	2620	2286	4122	1533	1970	1544	flgI	4580.91	2646.68	9481.33	2358.51	2158.25	4893.06	1349.36	2112.23	1634.77
NC_000913.3	1137371	1138312	flgJ	+	3491	2532	8911	1660	1868	1429	740	1523	2658	flgJ	4288.62	2297.47	8450.6	1494.65	1763.78	1697.08	651.808	1633.2	2813.5
NC_000913.3	1138378	1140021	flgK	+	5263	4803	10433	3520	2583	3507	4397	4860	5608	flgK	6464.85	4357.31	9893.81	3168.37	2438.53	4163.19	3868.62	5209.32	5934.9
NC_000913.3	1140033	1140986	flgL	+	3312	4216	8996	3452	2027	3507	3819	2820	5225	flgL	4068.78	3824.89	8531.2	3107.18	1913.83	4163.19	3360.2	3023.14	5529.65
NC_000913.3	1129835	1130128	flgM	-	3092	2708	5461	3739	3951	3785	549	682	2031	flgM	3798.59	2457.11	5179.22	3365.44	3729.51	4493.12	483.798	731.941	2150.07
NC_000913.3	1129414	1129830	flgN	-	2943	2868	3654	3451	2957	4759	1036	906	1509	flgN	3615.6	2602.23	3465.77	3106.28	2791.47	5649.03	912.179	971.992	1597.74
NC_000913.3	1962972	1965050	flhA	-	7266	7512	10964	4552	4842	7934	4838	4954	5710	flhA	8924.79	6814.42	10397.3	4097.02	4570.35	9417.03	4256.54	5310.06	6042.83
NC_000913.3	1965043	1966191	flhB	-	4876	2847	9785	5188	7529	7778	2651	4505	4124	flhB	5989.57	2583.18	9279.36	4669.32	7106.07	9231.89	2332.79	4828.88	4364.67
NC_000913.3	1977266	1977844	flhC	-	4450	5221	5468	9239	8901	10035	8451	11781	4684	flhC	5466.39	4736.44	5185.86	8314.62	8400.83	11910.4	7434.65	12626.3	4957.21
NC_000913.3	1977847	1978197	flhD	-	4093	3816	3761	8435	7283	4942	6704	5805	4245	flhD	5027.95	3462.08	3567.23	7591.14	6873.92	5866.21	5897.94	6222.03	4492.71
NC_000913.3	1962580	1962972	flhE	-	972	828	1338	697	1370	823	74	1053	552	flhE	1194.97	751.917	1269.68	628.096	1293.82	977.899	65.9724	1129.53	585.131
NC_000913.3	2001070	2001789	fliA	-	11019	6696	19881	7797	10226	15294	5398	6911	13195	fliA	13533.9	6074.29	18852.7	7017.03	9651.24	18151.7	4749.14	7407.29	13962.7
NC_000913.3	2002110	2003606	fliC	-	16874	17547	12679	14524	15877	15523	30243	19189	27326	fliC	20724.6	15916.3	12023.5	13070.3	14984.1	18423.4	26603.6	20565.1	28914.8
NC_000913.3	2003872	2005278	fliD	+	969	1108	2033	247	1087	1134	1225	292	1395	fliD	1191.28	1005.88	1928.69	223.163	1026.75	1346.99	1078.43	313.995	1477.11
NC_000913.3	2012700	2013014	fliE	-	1437	797	2032	1681	1593	2326	782	900	1736	fliE	1766.04	723.799	1927.75	1513.55	1504.26	2761.62	688.752	965.562	1837.92
NC_000913.3	2013229	2014887	fliF	+	10597	9633	22673	7834	13561	15810	4003	6767	9934	fliF	13015.7	8738.2	21500.1	7050.33	12798.5	18764	3522.05	7252.97	10512.3
NC_000913.3	2014880	2015875	fliG	+	13133	5571	17712	4518	9118	9062	2766	2335	5181	fliG	16130.2	5053.9	16796	4066.42	8605.62	10755.7	2433.94	2503.39	5483.09
NC_000913.3	2015868	2016554	fliH	+	5565	3441	12936	2671	3567	4805	1628	1550	1138	fliH	6835.75	3121.95	12267.2	2404.4	3367.13	5703.62	1432.92	1662.14	1205.18
NC_000913.3	2016554	2017927	fliI	+	5813	3091	13648	3364	4090	4093	1395	1431	3049	fliI	7140.32	2804.5	12942.4	3028	3860.68	4858.64	1227.97	1534.61	3227.21
NC_000913.3	2017946	2018389	fliJ	+	1251	876	2987	406	388	360	95	480	656	fliJ	1537.61	795.454	2833.3	366.239	367.1	428.424	84.4447	515.467	695.174
NC_000913.3	2018386	2019513	fliK	+	2644	1917	2927	671	463	465	602	924	1631	fliK	3248.39	1739.66	2776.41	604.699	437.878	553.035	530.418	991.282	1726.82
NC_000913.3	2019618	2020082	fliL	+	4274	1860	9758	4991	7398	7647	1514	3042	3386	fliL	5250.24	1687.96	9253.75	4492.05	6982.45	9076.43	1332.64	3261.05	3583.79
NC_000913.3	2020087	2021091	fliM	+	8192	5066	14381	5589	9238	12076	2332	4141	4181	fliM	10062	4595.85	13637.4	5030.16	8718.86	14332.6	2052.18	4438.8	4424.99
NC_000913.3	2021088	2021501	fliN	+	6631	3895	11386	2887	5648	6015	1583	1570	2001	fliN	8144.93	3533.74	10797.5	2598.77	5330.97	7139.62	1393.34	1683.57	2118.32
NC_000913.3	2021504	2021869	fliO	+	1744	802	3966	1384	1607	2353	1272	382	1048	fliO	2143.08	728.335	3761.62	1246.29	1517.47	2793.66	1119.77	410.444	1109.95
NC_000913.3	2021869	2022606	fliP	+	2261	1341	5275	933	2120	1166	1157	1387	1219	fliP	2778.02	1217.22	5002.85	840.46	2001.59	1384.96	1018.61	1487.46	1290.89
NC_000913.3	2022616	2022885	fliQ	+	795	356	1334	182	323	236	164	160	0	fliQ	977.588	323.805	1265.88	164.673	305.759	281.265	145.139	172.537	1.0581
NC_000913.3	2022893	2023678	fliR	+	566	470	2076	352	529	224	204	0	157	fliR	696.347	427.205	1969.47	317.647	500.162	267.024	180.325	1.07166	167.18
NC_000913.3	2005303	2005713	fliS	+	380	423	1107	990	1331	889	268	0	892	fliS	467.916	384.575	1050.64	891.752	1257.01	1056.23	236.621	1.07166	944.886
NC_000913.3	2005713	2006078	fliT	+	123	97	262	544	919	274	439	1128	493	fliT	152.288	88.8876	249.384	490.418	868.206	326.362	387.038	1209.9	522.703
NC_000913.3	1999585	2000385	fliY	-	35490	18026	24005	20851	18508	17588	17612	9938	16979	fliY	43587.4	16350.8	22763.2	18763.7	17467	20874.1	15493	10651.2	17966.6
NC_000913.3	2000473	2001024	fliZ	-	1873	1042	2918	1743	1744	2172	764	1288	3554	fliZ	2301.51	946.019	2767.88	1569.34	1646.76	2578.85	672.919	1381.36	3761.56
NC_000913.3	2437950	2438945	flk	+	21208	30224	31035	17090	12392	14142	31288	17115	26159	flk	26047.3	27414.6	29429.2	15379.3	11695.3	16784.5	27522.8	18342.5	27680
NC_000913.3	2071539	2074658	flu	+	32090	24509	36371	12538	19407	19127	9855	10795	11283	flu	39411.8	22231	34488.9	11283.2	18315.4	22700.6	8669.66	11569.6	11939.6
NC_000913.3	1646405	1646737	flxA	+	422	254	550	71	76	144	835	179	450	flxA	519.497	231.289	522.473	64.7892	72.665	172.082	735.373	192.898	477.204
NC_000913.3	3434214	3435161	fmt	+	82193	115925	126183	178711	168489	162379	147929	104822	137378	fmt	100945	105147	119651	160814	159004	192708	130124	112334	145361
NC_000913.3	1398774	1399526	fnr	-	137620	178265	216903	130102	101678	110365	125902	95776	112859	fnr	169016	161690	205674	117073	95954.6	130979	110748	102640	119417
NC_000913.3	1409129	1409250	fnrS	+	231	366	7501	458	234	46	620	358	2836	fnrS	284.925	332.875	7113.6	413.031	221.77	55.7782	546.252	384.724	3001.84
NC_000913.3	953609	954466	focA	-	26322	42377	138237	15976	12585	8500	19672	11172	69264	focA	32328	38437.6	131081	14376.9	11877.4	10088.7	17305	11973.6	73289.5
NC_000913.3	2613934	2614782	focB	+	711	81	561	920	779	763	1995	962	641	focB	874.426	74.3754	532.904	828.762	736.087	906.693	1755.75	1032	679.302
NC_000913.3	49823	50302	folA	+	30486	44833	41005	75106	63748	63698	39466	34974	31867	folA	37441.9	40665.2	38883	67585.1	60160	75596.1	34716.5	37481.2	33719.6
NC_000913.3	3204221	3204589	folB	-	5935	10927	12104	20186	18835	15325	20931	15744	20151	folB	7290.15	9911.88	11478.3	18165.3	17775.6	18188.5	18412.5	16873.2	21322.9
NC_000913.3	2431674	2432942	folC	-	73289	107679	116441	55818	56180	47443	75403	44069	58769	folC	90009.3	97667.6	110414	50228.7	53018.1	56305.2	66327.8	47227.9	62184.7
NC_000913.3	556875	557741	folD	-	42735	60578	73307	40070	39896	36691	37747	24264	44849	folD	52485.2	54946.2	69512.7	36057.9	37650.9	43545	33204.4	26003.7	47455.9
NC_000913.3	2242984	2243652	folE	-	49629	59510	48513	29104	24420	27285	45080	29843	41790	folE	60951.9	53977.5	46002.3	26190.1	23046.1	32382.2	39654.7	31982.5	44219.2
NC_000913.3	157253	157732	folK	-	21817	30545	28869	17962	15331	17053	23999	16842	29660	folK	26795.2	27705.7	27375.3	16164	14468.8	20239.2	21111.2	18049.9	31384.4
NC_000913.3	1680976	1681698	folM	+	4165	6459	6999	4137	4144	2714	3854	3169	4595	folM	5116.37	5859.33	6637.59	3723.58	3911.64	3222.08	3390.98	3397.15	4863.04
NC_000913.3	3324063	3324911	folP	-	58925	53835	55090	54749	47532	43153	53765	45662	40806	folP	72368.5	48830.2	52238.8	49266.8	44857	51213.9	47294.3	48935	43178
NC_000913.3	2421325	2421687	folX	+	60247	74678	32564	34748	28757	30973	34711	25730	40053	folX	73992.1	67735.1	30879	31268.9	27139	36759.1	30533.8	27574.8	42381.3
NC_000913.3	4113726	4114472	fpr	-	37555	18749	24337	17791	17863	12182	8641	11414	8478	fpr	46123.5	17006.6	23078	16010.1	16858.3	14458.4	7601.78	12233	8971.65
NC_000913.3	2492004	2493254	frc	-	902	1463	876	1181	915	1181	2080	1506	948	frc	1109	1327.87	831.596	1063.62	864.431	1402.76	1830.52	1614.99	1004.14
NC_000913.3	4380510	4382318	frdA	-	137955	77669	740019	295965	213589	214181	35110	112262	393993	frdA	169427	70448	701707	266325	201565	254185	30884.8	120307	416886
NC_000913.3	4379783	4380517	frdB	-	85265	33352	509870	129711	84268	101396	22535	53627	254034	frdB	104717	30251.7	483474	116721	79524.8	120335	19823.4	57470.8	268795
NC_000913.3	4379377	4379772	frdC	-	25656	15784	195670	47951	26387	29541	7706	14878	82624	frdC	31510	14317.3	185541	43149.6	24902.4	35059.6	6779.33	15945.2	87425.8
NC_000913.3	4379007	4379366	frdD	-	28407	11474	175338	37752	24714	22029	6839	15359	65970	frdD	34888.6	10408	166261	33972	23323.6	26144.6	6016.69	16460.6	69804.1
NC_000913.3	4026527	4027228	fre	+	60792	78416	66307	68782	64159	55593	50578	58828	52638	fre	74661.4	71125.5	62875.1	61894.4	60547.9	65977.4	44490.9	63044.4	55697.5
NC_000913.3	3499910	3501247	frlA	+	476	169	422	987	925	244	569	1667	535	frlA	585.816	154.193	401.1	889.052	873.868	290.759	501.39	1787.52	567.143
NC_000913.3	3501268	3502290	frlB	+	8452	5931	5521	5407	2825	5320	6071	5050	5379	frlB	10381.3	5380.42	5236.11	4866.39	2666.9	6314.81	5341.13	5412.93	5692.59
NC_000913.3	3502340	3503170	frlC	+	3813	3555	2206	4371	2670	3549	3396	2497	2437	frlC	4684.07	3225.35	2092.74	3934.15	2520.63	4213.04	2988.11	2677	2579.66
NC_000913.3	3503167	3503952	frlD	+	9168	4829	3849	10979	6244	4971	7734	4378	4144	frlD	11260.7	4380.89	3650.68	9880.36	5893.42	5900.63	6803.96	4692.78	4385.84
NC_000913.3	3504052	3504783	frlR	+	11383	11723	9315	10617	9087	9326	9872	7031	6589	frlR	13981	10633.9	8833.69	9554.61	8576.36	11069	8684.61	7535.88	6972.9
NC_000913.3	378462	379571	frmA	-	105238	101394	90914	100382	72753	62149	145380	96902	91808	frmA	129247	91967	86208.1	90329.7	68658.1	73757.8	127882	103847	97143.4
NC_000913.3	377535	378368	frmB	-	14829	29836	22685	25351	16456	15785	26421	18773	18521	frmB	18213.1	27062.7	21511.5	22813	15530.5	18734.4	23241.6	20119.3	19598.2
NC_000913.3	379606	379881	frmR	-	24769	20279	21974	23758	19951	19645	36058	28066	27728	frmR	30420.7	18394.3	20837.3	21379.5	18828.7	23315.3	31718.7	30078.2	29340.1
NC_000913.3	192872	193429	frr	+	384766	505178	422843	536890	499237	447388	528446	343142	401373	frr	472542	458206	400952	483122	471132	530948	464839	367731	424695
NC_000913.3	256527	257771	frsA	+	36338	41711	43886	30319	21810	22481	38422	29285	32554	frsA	44628.9	37833.5	41614.9	27283.5	20583.1	26681	33798.1	31384.5	34446.5
NC_000913.3	2259719	2261410	fruA	-	35648	18286	96843	130710	198964	84158	50029	142882	63002	fruA	43781.5	16586.6	91830.2	117620	187764	99877.5	44008	153121	66663.7
NC_000913.3	2262365	2263495	fruB	-	12158	4466	56359	77747	81766	30802	11390	89408	38472	fruB	14932.8	4051.64	53442.1	69961.6	77163.7	36556.1	10019.9	95815.7	40708.4
NC_000913.3	2261427	2262365	fruK	-	8904	4951	39522	44156	61000	26707	8726	51402	22578	fruK	10936.5	4491.55	37476.8	39734.7	57566.7	31696.3	7676.55	55086.3	23890.9
NC_000913.3	4092377	4092823	frvA	-	0	56	298	449	140	253	121	0	216	frvA	1.22813	51.7	283.52	404.933	133.062	301.44	107.315	1.07166	229.608
NC_000913.3	4090915	4092366	frvB	-	320	541	812	669	1156	904	1450	1269	436	frvB	394.228	491.603	770.909	602.9	1091.86	1074.03	1276.35	1361	462.391
NC_000913.3	4088107	4089855	frvR	-	2014	2290	1719	2581	1407	2347	1406	2598	2600	frvR	2474.67	2077.98	1630.95	2323.41	1328.73	2786.54	1237.64	2785.23	2752.13
NC_000913.3	4089855	4090925	frvX	-	3312	1784	2027	2909	1313	3181	4052	3388	1920	frvX	4068.78	1619.03	1923.01	2618.56	1240.02	3776.31	3565.15	3631.84	2032.62
NC_000913.3	4139720	4142221	frwA	-	1155	178	1463	2529	2075	1107	1249	1375	1606	frwA	1419.71	162.356	1388.21	2276.62	1959.12	1314.94	1099.54	1474.6	1700.37
NC_000913.3	4143624	4143944	frwB	+	1143	204	726	1032	621	624	964	891	1673	frwB	1404.98	185.938	689.361	929.545	586.982	741.732	848.845	955.917	1771.26
NC_000913.3	4142530	4143609	frwC	+	900	650	362	1873	1239	1703	916	992	882	frwC	1106.54	590.468	344.207	1686.32	1170.19	2022.26	806.623	1064.15	934.305
NC_000913.3	4147138	4147479	frwD	+	728	381	303	508	630	1053	755	1623	602	frwD	895.304	346.48	288.261	458.024	595.476	1250.86	665.002	1740.37	638.036
NC_000913.3	2501990	2504485	fryA	-	4667	1932	3120	5178	2101	2874	5472	1839	5515	fryA	5732.89	1753.26	2959.42	4660.32	1983.66	3411.97	4814.23	1971.85	5836.5
NC_000913.3	2507916	2508242	fryB	-	105	128	0	109	0	0	255	254	0	fryB	130.181	117.005	0.948228	98.9835	0.943702	1.18677	225.186	273.272	1.0581
NC_000913.3	2506647	2507894	fryC	-	177	437	710	219	264	422	353	665	299	fryC	218.606	397.273	674.19	197.967	250.081	502.004	311.39	713.723	317.431
NC_000913.3	863642	864304	fsaA	+	2815	3412	6624	2086	1352	1422	1852	692	2398	fsaA	3458.4	3095.65	6282.01	1877.99	1276.83	1688.78	1629.96	742.658	2538.39
NC_000913.3	4139046	4139708	fsaB	-	3195	1740	5658	3902	837	1940	1482	724	2466	fsaB	3925.09	1579.12	5366.02	3512.12	790.822	2303.52	1304.49	776.951	2610.34
NC_000913.3	503476	504696	fsr	-	11912	7872	9898	4197	5614	4049	6325	4005	3584	fsr	14630.7	7140.94	9386.5	3777.57	5298.89	4806.42	5564.55	4293.05	3793.3
NC_000913.3	1988716	1989213	ftnA	+	10515	15446	41481	29969	18871	19546	42628	29486	68344	ftnA	12915	14010.7	39334.4	26968.5	17809.5	23197.8	37497.9	31599.9	72316
NC_000913.3	1986925	1987428	ftnB	+	16636	7556	16710	15103	12474	11781	12575	10585	13558	ftnB	20432.3	6854.33	15845.8	13591.3	11772.7	13982.5	11062.3	11344.6	14346.8
NC_000913.3	103982	105244	ftsA	+	257625	241940	297133	259738	208638	215161	192335	138110	198318	ftsA	316397	219445	281751	233726	196893	255348	169185	148007	209842
NC_000913.3	2872509	2872820	ftsB	-	60424	64981	57886	62586	54260	53296	81804	53630	90695	ftsB	74209.5	58939.8	54890.1	56318.9	51206.2	63251.3	71958.3	57474	95965.7
NC_000913.3	3602079	3602747	ftsE	-	89977	82022	101922	78650	87379	69385	83224	72755	80104	ftsE	110504	74396.2	96646.2	70774.1	82460.7	82345.3	73207.4	77969.4	84759.3
NC_000913.3	3325001	3326935	ftsH	-	1666886	980643	1060733	1737003	1650958	1416198	1195124	972449	909824	ftsH	2.04715e+06	889461	1.00582e+06	1.56304e+06	1.55801e+06	1.6807e+06	1.05127e+06	1.04213e+06	962689
NC_000913.3	91413	93179	ftsI	+	251070	215118	259152	155493	123837	126877	203751	133068	207271	ftsI	308347	195117	245736	139921	116866	150575	179227	142604	219315
NC_000913.3	933224	937213	ftsK	+	216562	231640	358970	181278	167013	155593	336884	239483	290924	ftsK	265967	210102	340386	163124	157611	184654	296335	256644	307829
NC_000913.3	91032	91397	ftsL	+	142750	83291	84051	98232	96421	107324	201343	204791	287181	ftsL	175316	75547.2	79700.4	88395	90993.6	127370	177109	219467	303868
NC_000913.3	4122380	4123339	ftsN	-	96360	83402	90532	78975	70776	59999	70700	62614	52024	ftsN	118343	75647.9	85845.9	71066.6	66792.4	71206.3	62190.9	67101.7	55047.8
NC_000913.3	3161257	3162669	ftsP	-	68122	95007	89099	109804	108753	93295	100767	80179	87929	ftsP	83663.6	86173.9	84487.1	98808.1	102631	110721	88638.8	85925.4	93039
NC_000913.3	103155	103985	ftsQ	+	133119	120724	137623	147878	130024	125389	121685	80810	121795	ftsQ	163488	109500	130499	133069	122705	148809	107039	86601.6	128873
NC_000913.3	98403	99647	ftsW	+	85587	83471	86581	78213	71795	65157	60252	52563	54887	ftsW	105113	75710.5	82099.4	70380.9	67754	77327.6	53000.5	56330.5	58077.2
NC_000913.3	3601028	3602086	ftsX	-	83662	93344	112425	111683	98983	91695	116438	82516	102377	ftsX	102749	84665.5	106605	100499	93411.4	108822	102424	88429.8	108326
NC_000913.3	3602750	3604243	ftsY	-	134837	136631	161740	122209	123069	102233	113796	90681	103649	ftsY	165598	123928	153367	109971	116141	121328	100100	97179.9	109672
NC_000913.3	105305	106456	ftsZ	+	625871	578730	761302	451079	404574	379629	317627	238702	332797	ftsZ	768650	524919	721889	405904	381798	450534	279396	255807	352135
NC_000913.3	2933041	2933688	fucA	-	2755	767	1249	4526	3150	1979	1510	1750	3873	fucA	3384.71	696.589	1185.28	4073.62	2973.6	2349.81	1329.12	1876.47	4099.09
NC_000913.3	2935584	2937359	fucI	+	30304	12583	20654	49397	28536	35334	9325	22161	17796	fucI	37218.4	11413.9	19585.6	44450.8	26930.4	41934.6	8203.45	23750	18831.1
NC_000913.3	2937468	2938886	fucK	+	12405	6663	10673	14630	9524	10325	7779	6721	10836	fucK	15236.1	6044.36	10121.4	13165.7	8988.76	12254.6	6843.54	7203.67	11466.7
NC_000913.3	2931865	2933013	fucO	-	24008	5377	14613	29643	14659	19672	18494	16052	26075	fucO	29486.1	4877.94	13857.4	26675.2	13834.7	23347.3	16268.8	17203.3	27591.1
NC_000913.3	2934235	2935551	fucP	+	666	617	233	15355	9349	7620	1447	7674	2397	fucP	819.16	560.536	221.885	13818.1	8823.61	9044.38	1273.71	8224.96	2537.33
NC_000913.3	2939368	2940099	fucR	+	14786	8878	10071	27116	23555	10857	5373	21193	5844	fucR	18160.3	8053.4	9550.55	24401.2	22229.8	12886	4727.14	22712.7	6184.61
NC_000913.3	2938888	2939310	fucU	+	14214	8739	11248	8726	6626	7926	16008	7949	10147	fucU	17457.8	7927.33	10666.6	7852.99	6253.91	9407.54	14082	8519.66	10737.6
NC_000913.3	1686731	1688377	fumA	-	216927	99565	129183	194841	167587	117236	66106	169754	57587	fumA	266415	90308	122496	175329	158153	139133	58149.9	181919	60934
NC_000913.3	4345680	4347326	fumB	-	3881	4660	23824	7799	6065	5634	11247	8872	30283	fumB	4767.58	4227.61	22591.5	7018.83	5724.49	6687.46	9894.11	9508.8	32043.6
NC_000913.3	1685185	1686588	fumC	-	38807	13405	13694	40419	32313	21478	14414	37110	9584	fumC	47661.1	12159.5	12986	36371.9	30494.8	25490.7	12679.9	39770.2	10141.9
NC_000913.3	710200	710646	fur	-	111194	171940	162020	291585	234265	220330	201037	156244	165068	fur	136561	155953	153633	262384	221077	261482	176840	167441	174660
NC_000913.3	3471400	3473514	fusA	-	5365571	13844649	9115449	11153403	12731193	8692484	11712311	11020848	9390137	fusA	6.5896e+06	1.25573e+07	8.64352e+06	1.00364e+07	1.20144e+07	1.0316e+07	1.03025e+07	1.18106e+07	9.93573e+06
NC_000913.3	4368664	4369140	fxsA	+	19364	5280	3482	11835	10592	8908	6822	9357	4773	fxsA	23782.7	4789.96	3302.68	10650.6	9996.63	10572.9	6001.73	10028.6	5051.38
NC_000913.3	2791273	2792721	gabD	+	7402	7135	9346	2332	1710	2783	3011	2026	3594	gabD	9091.82	6472.47	8863.08	2099.35	1614.67	3303.97	2649.45	2172.25	3803.88
NC_000913.3	2794253	2795653	gabP	+	1683	938	1523	877	238	336	664	290	321	gabP	2068.16	851.689	1445.1	790.069	225.545	399.942	584.956	311.852	340.709
NC_000913.3	2792735	2794015	gabT	+	7732	4533	9341	2653	1587	1257	2146	2385	2850	gabT	9497.1	4112.41	8858.34	2388.2	1498.6	1492.96	1888.57	2556.97	3016.65
NC_000913.3	3666180	3667580	gadA	-	3724	1287	3104	946	682	797	1425	1768	2121	gadA	4574.77	1168.24	2944.25	852.158	644.548	947.043	1254.36	1895.76	2245.29
NC_000913.3	1570645	1572045	gadB	-	2512	3474	4088	1592	704	698	2035	974	1021	gadB	3086.28	3151.88	3877.3	1433.46	665.31	829.553	1790.93	1044.86	1081.38
NC_000913.3	1568954	1570489	gadC	-	3212	1251	1462	1229	645	908	1446	1132	1497	gadC	3945.97	1135.59	1387.26	1106.82	609.631	1078.78	1272.83	1214.19	1585.04
NC_000913.3	3658366	3658893	gadE	+	763	38	464	22	61	0	209	122	284	gadE	938.288	35.3737	440.926	20.6966	58.5095	1.18677	184.723	131.814	301.559
NC_000913.3	3663890	3664618	gadW	-	19372	8831	8272	5303	4156	5903	12677	2834	8188	gadW	23792.5	8010.77	7844.69	4772.81	3922.97	7006.7	11152	3038.14	8664.81
NC_000913.3	3664986	3665810	gadX	-	11591	6281	12309	3104	3105	2381	7350	3315	9702	gadX	14236.4	5697.88	11672.7	2794.04	2931.14	2826.89	6466.18	3553.61	10266.8
NC_000913.3	3664864	3664968	gadY	+	1364	2735	4098	1440	1410	1359	2332	1020	5015	gadY	1676.39	2481.6	3886.78	1296.68	1331.56	1614.01	2052.18	1094.16	5307.44
NC_000913.3	791039	792055	galE	-	53204	54870	78716	77208	57494	61623	21615	27110	29467	galE	65342.4	49768.9	74641.6	69476.5	54258.1	73133.6	19014.1	29053.7	31180.2
NC_000913.3	788831	789979	galK	-	95513	45357	104398	61719	35217	45965	30008	25470	48018	galK	117303	41140.5	98994	55538.8	33235.3	54551.1	26396.9	27296.1	50809
NC_000913.3	787797	788837	galM	-	266445	195393	273453	110443	76958	80581	93143	59169	123622	galM	327229	177226	259297	99383.1	72626.3	95632.4	81932.5	63409.9	130806
NC_000913.3	3088284	3089678	galP	+	22320	18815	33327	26822	28427	17035	28175	24283	25313	galP	27413	17066.4	31602.5	24136.7	26827.6	20217.8	24784.5	26024.1	26784.8
NC_000913.3	2976599	2977630	galR	+	24110	18391	21498	16905	14316	14515	18560	12441	17232	galR	29611.3	16681.9	20385.9	15212.9	13511	17227.2	16326.9	13333.5	18234.3
NC_000913.3	2240628	2241668	galS	-	2720	2584	2285	43134	53468	17789	2699	57081	7679	galS	3341.73	2344.64	2167.65	38815	50458.8	21112.7	2375.01	61172.3	8126.23
NC_000913.3	789983	791029	galT	-	52509	36713	65082	53741	44043	40020	16740	18399	28802	galT	64488.9	33300.2	61713.5	48359.8	41564.4	47495.8	14725.9	19718.5	30476.5
NC_000913.3	1291457	1292365	galU	+	127822	218626	190390	103327	99625	80353	104803	86518	104958	galU	156983	198298	180534	92979.7	94017.2	95361.8	92189	92718.6	111057
NC_000913.3	1862771	1863766	gapA	+	3645557	2649087	4072396	806570	838908	640616	241544	307459	563117	gapA	4.4772e+06	2.40277e+06	3.86156e+06	725793	791680	760266	212471	329491	595837
NC_000913.3	1489713	1490713	gapC	-	44535	41141	60839	9097	9061	9170	31591	9844	34074	gapC	54695.8	37316.5	57690.2	8186.84	8551.82	10883.9	27789.3	10550.5	36054.9
NC_000913.3	3275282	3276853	garD	+	7592	4907	128299	11232	7833	4250	8951	9885	72184	garD	9325.16	4451.64	121658	10108	7392.96	5044.96	7874.47	10594.4	76379.2
NC_000913.3	3270625	3271770	garK	-	8153	14470	150325	9717	6081	7414	11471	5275	55146	garK	10014.1	13125.4	142543	8744.75	5739.59	8799.91	10091.1	5654.06	58351.2
NC_000913.3	3272787	3273557	garL	-	2471	5394	67716	3546	1675	3727	8752	1466	40881	garL	3035.93	4893.36	64211.1	3191.77	1581.64	4424.28	7699.42	1572.12	43257.4
NC_000913.3	3273573	3274907	garP	-	708	1320	13279	1619	1769	2182	5948	2584	30326	garP	870.741	1198.17	12592.5	1457.76	1670.35	2590.72	5232.93	2770.23	32089.1
NC_000913.3	3271867	3272751	garR	-	12961	20733	160349	8130	3801	9430	14812	3263	59282	garR	15919	18806.1	152048	7316.68	3587.95	11192.4	13030	3497.89	62727.5
NC_000913.3	2174597	2175049	gatA	-	340275	141392	462320	291527	210010	211016	27690	111228	120858	gatA	417902	128246	438386	262332	198188	250429	24357.9	119199	127881
NC_000913.3	2174282	2174566	gatB	-	144849	70591	206739	143925	87315	98099	43832	52533	116279	gatB	177894	64028.1	196037	129512	82400.3	116422	38556.9	56298.4	123036
NC_000913.3	2172921	2174278	gatC	-	1487543	540005	1456206	948123	588069	705049	216178	245573	536605	gatC	1.82689e+06	489795	1.38082e+06	853170	554963	836733	190158	263171	567784
NC_000913.3	2171833	2172873	gatD	-	590019	164336	603527	362860	172189	269407	38456	56873	140603	gatD	724619	149056	572282	326521	162496	319726	33828	60949.4	148774
NC_000913.3	2171429	2171727	gatR	-	35936	11488	49005	26948	15000	17790	7082	11410	11852	gatR	44135.2	10420.7	46468.8	24250.1	14156.5	21113.8	6230.44	12228.7	12541.7
NC_000913.3	2169693	2170167	gatR	-	0	0	0	0	0	0	0	0	0	gatR	1.22813	0.907017	0.948228	0.89985	0.943702	1.18677	0.879632	1.07166	1.0581
NC_000913.3	2176350	2177204	gatY	-	861151	279221	744605	1460673	984515	1022327	183248	647038	508361	gatY	1.0576e+06	253259	706056	1.31439e+06	929089	1.21327e+06	161192	693403	537899
NC_000913.3	2175059	2176321	gatZ	-	1152553	469914	1358232	1002461	768614	749056	96023	446952	430615	gatZ	1.41548e+06	426221	1.28791e+06	902066	725343	888959	84465.8	478980	455636
NC_000913.3	138835	141225	gcd	-	19993	46709	15844	17323	21297	31035	127796	23263	81353	gcd	24555.1	42366.8	15024.7	15589	20099	36832.6	112414	24931	86080.9
NC_000913.3	533916	535697	gcl	+	1717	1209	1312	1286	1218	821	1760	1415	3311	gcl	2109.92	1097.49	1245.02	1158.11	1150.37	975.526	1549.03	1517.46	3504.44
NC_000913.3	2941650	2942567	gcvA	-	8761	14200	8352	19826	15197	15815	11274	8992	10481	gcvA	10760.8	12880.5	7920.55	17841.3	14342.4	18770	9917.86	9637.4	11091
NC_000913.3	2942696	2942901	gcvB	+	155627	559437	541100	488780	337948	365238	625501	308316	1167618	gcvB	191131	507420	513087	439830	318923	433455	550212	330410	1.23546e+06
NC_000913.3	3049160	3049549	gcvH	-	244983	77048	219530	46701	24080	46432	31663	29908	62265	gcvH	300871	69884.7	208165	42024.8	22725.3	55105.3	27852.7	32052.2	65883.8
NC_000913.3	3046168	3049041	gcvP	-	376269	113356	465976	102786	53013	75847	48539	61050	90524	gcvP	462107	102817	441852	92492.9	50029.4	90014.2	42697.4	65425.7	95784.8
NC_000913.3	2599906	2600478	gcvR	+	35510	31359	43343	41082	30023	37807	24417	12936	20984	gcvR	43612	28444	41100	36968.5	28333.7	44869.4	21478.9	13864	22204.3
NC_000913.3	3049573	3050667	gcvT	-	227918	59448	171961	84485	70000	69459	37990	57474	56688	gcvT	279913	53921.2	163059	76024.8	66060.1	82433.1	33418.1	61593.4	59982.8
NC_000913.3	1842371	1843714	gdhA	+	63380	25674	32237	18743	18114	20811	22329	16620	20184	gdhA	77839.8	23287.7	30569	16866.8	17095.2	24699.1	19642.2	17812	21357.8
NC_000913.3	1049439	1049744	gfcA	-	2107	3835	5921	9541	6130	7860	59177	42926	50277	gfcA	2588.89	3479.32	5615.4	8586.37	5785.84	9329.21	52054.9	46003	53199.3
NC_000913.3	1048688	1049332	gfcB	-	721	1115	2278	1070	719	1884	8541	2419	5087	gfcB	886.707	1012.23	2161.01	963.74	679.465	2237.06	7513.82	2593.41	5383.63
NC_000913.3	1047945	1048691	gfcC	-	677	1635	2832	3863	3253	2842	8461	5210	6289	gfcC	832.669	1483.88	2686.33	3477.02	3070.81	3373.99	7443.45	5584.4	6655.47
NC_000913.3	1045849	1047945	gfcD	-	1981	7001	6447	6622	6826	4921	13318	8244	11344	gfcD	2434.15	6350.93	6114.17	5959.71	6442.65	5841.29	11715.8	8835.8	12004.2
NC_000913.3	1044664	1045803	gfcE	-	1617	4645	3012	3507	3604	2866	6782	3450	4231	gfcE	1987.11	4214	2857.01	3156.67	3402.04	3402.47	5966.55	3698.28	4477.89
NC_000913.3	3585081	3586823	ggt	-	9538	19804	13887	1407	2781	2324	3503	2022	1628	ggt	11715.1	17963.5	13169	1266.99	2625.38	2759.24	3082.23	2167.96	1723.65
NC_000913.3	4352584	4352880	ghoS	+	73	202	1506	67	62	28	405	295	313	ghoS	90.8813	184.124	1428.98	61.1898	59.4532	34.4164	357.131	317.21	332.244
NC_000913.3	4352908	4353081	ghoT	+	0	163	598	68	0	64	80	322	287	ghoT	1.22813	148.751	567.988	62.0897	0.943702	77.1401	71.2502	346.145	304.734
NC_000913.3	1097886	1098824	ghrA	+	28437	23581	24408	15342	11933	11327	18497	9059	15094	ghrA	34925.4	21389.3	23145.3	13806.4	11262.1	13443.7	16271.4	9709.2	15972.1
NC_000913.3	3717310	3718284	ghrB	+	110665	59864	94531	17820	21229	15627	25064	18514	27237	ghrB	135912	54298.6	89637.9	16036.2	20034.8	18546.9	22048	19841.7	28820.6
NC_000913.3	4278479	4279828	ghxP	+	3844	13332	6970	11534	12735	8628	15679	8344	8134	ghxP	4722.14	12093.3	6610.09	10379.8	12019	10240.6	13792.6	8942.97	8607.67
NC_000913.3	3027121	3028488	ghxQ	+	8248	3643	4924	4568	3848	3408	4939	3908	3549	ghxQ	10130.8	3305.17	4670.02	4111.42	3632.31	4045.7	4345.38	4189.1	3756.27
NC_000913.3	3119597	3121279	glcA	-	3964	3852	4076	6727	2734	4711	8948	3056	4852	glcA	4869.52	3494.74	3865.92	6054.19	2581.02	5592.07	7871.83	3276.05	5134.97
NC_000913.3	3121634	3123805	glcB	-	53020	46167	52990	22558	16945	19075	21213	13340	28577	glcB	65116.5	41875.2	50247.5	20299.7	15992	22638.8	18660.5	14297	30238.5
NC_000913.3	3128272	3129036	glcC	+	2637	6022	2144	50526	67294	23759	30097	113529	6734	glcC	3239.8	5462.96	2033.95	45466.7	63506.4	28197.7	26475.2	121665	7126.32
NC_000913.3	3126522	3128021	glcD	-	2005	524	818	2004	954	846	1784	1395	1284	glcD	2463.62	476.184	776.598	1804.2	901.235	1005.2	1570.14	1496.03	1359.66
NC_000913.3	3125470	3126522	glcE	-	1079	1009	985	1352	886	379	1411	988	330	glcE	1326.38	916.087	934.952	1217.5	837.063	450.973	1242.04	1059.87	350.232
NC_000913.3	3124236	3125459	glcF	-	5821	4085	4892	4928	3239	4080	6270	5357	5684	glcF	7150.15	3706.07	4639.68	4435.36	3057.59	4843.21	5516.18	5741.93	6015.32
NC_000913.3	3123827	3124231	glcG	-	7386	8738	7533	3008	2660	2395	2844	3767	4734	glcG	9072.17	7926.42	7143.95	2707.65	2511.19	2843.5	2502.55	4038	5010.12
NC_000913.3	4137932	4139035	gldA	-	21753	8247	96462	10841	6590	8831	9949	6017	15131	gldA	26716.6	7481.07	91468.9	9756.18	6219.94	10481.6	8752.34	6449.23	16011.2
NC_000913.3	2107226	2108329	glf	-	12452	43912	36439	29296	29422	28195	95419	63581	107499	glf	15293.9	39829.8	34553.4	26362.9	27766.5	33462.2	83934.5	68138	113746
NC_000913.3	3566600	3568033	glgA	-	161653	73332	124288	43154	35196	43778	52833	39418	72304	glgA	198531	66514.3	117854	38833	33215.5	51955.7	46474.5	42243.6	76506.1
NC_000913.3	3571316	3573502	glgB	-	207508	93951	190147	50730	39841	42201	48852	38549	60588	glgB	254847	85216	180304	45650.3	37599	50084.1	42972.7	41312.3	64109.4
NC_000913.3	3568033	3569328	glgC	-	103793	41507	85889	27963	18317	23442	34466	21624	49175	glgC	127472	37648.5	81443.3	25163.4	17286.7	27821.5	30318.3	23174.6	52033.3
NC_000913.3	3564134	3566581	glgP	-	252661	135170	233898	85977	53723	67915	83683	49144	108107	glgP	310301	122602	221789	77367.3	50699.4	80600.8	73611.2	52666.5	114389
NC_000913.3	3191739	3191939	glgS	-	3191	1637	6050	4615	3436	3221	8954	4601	6092	glgS	3920.18	1485.69	5737.73	4153.71	3243.5	3823.78	7877.11	4931.76	6447.02
NC_000913.3	3569346	3571319	glgX	-	127463	61437	121371	42280	27702	28741	40649	28382	50145	glgX	156542	55725.3	115088	38046.6	26143.4	34110.2	35757.1	30416.8	53059.6
NC_000913.3	2508461	2509426	glk	-	54922	27967	89569	79648	63984	66583	28858	30992	51370	glk	67452.4	25367.4	84932.7	71672.2	60382.8	79020	25385.3	33213.8	54355.8
NC_000913.3	3322733	3324070	glmM	-	252552	217149	245246	208031	215879	165255	186735	216521	182268	glmM	310167	196959	232550	187198	203726	196121	164259	232037	192859
NC_000913.3	3911839	3913668	glmS	-	468625	718758	765236	419621	390277	368408	519647	298473	477442	glmS	575532	651927	725619	377597	368306	437217	457099	319861	505184
NC_000913.3	3913830	3915200	glmU	-	266440	365421	524604	438570	381331	364359	306897	167599	344496	glmU	327223	331444	497445	394648	359864	432412	269957	179610	364513
NC_000913.3	3986432	3986638	glmZ	+	113841	234410	237525	194086	146542	151236	206176	93125	176478	glmZ	139812	212615	225229	174649	138293	179484	181360	99799	186733
NC_000913.3	4056625	4058034	glnA	-	547832	202874	1007829	148037	146797	128224	83123	104322	297307	glnA	672808	184011	955652	133212	138534	152174	73118.6	111798	314582
NC_000913.3	2687070	2687408	glnB	-	55904	68250	79213	51262	47232	38402	66896	44799	52057	glnB	68658.4	61904.8	75112.9	46129	44573.9	45575.6	58844.8	48010.2	55082.7
NC_000913.3	185978	188650	glnD	-	32075	43084	37830	28238	23442	23658	32617	23150	29491	glnD	39393.4	39078.8	35872.4	25410.9	22123.2	28077.8	28691.9	24809.9	31205.6
NC_000913.3	3196801	3199641	glnE	-	100627	64203	91033	45101	39688	36182	42325	30184	37400	glnE	123584	58234.1	86321	40585	37454.6	42940.9	37231.3	32347.9	39574.1
NC_000913.3	4053869	4055278	glnG	-	46765	23193	66982	14856	14660	12676	16511	16438	16972	glnG	57434.5	21037.3	63515.1	13369.1	13835.6	15044.7	14524.5	17617	17959.2
NC_000913.3	847258	848004	glnH	-	81276	50681	323855	110541	76382	80882	42258	41383	154054	glnH	99818.4	45969.4	307089	99471.3	72082.8	95989.6	37172.4	44349.4	163006
NC_000913.3	472598	472936	glnK	+	138	779	719	256	269	0	411	260	327	glnK	170.709	707.473	682.724	231.262	254.799	1.18677	362.409	279.702	347.058
NC_000913.3	4055290	4056339	glnL	-	35206	21155	103429	15472	13497	12998	16721	13932	31931	glnL	43238.6	19188.8	98075.2	13923.4	12738.1	15426.8	14709.2	14931.4	33787.3
NC_000913.3	846460	847119	glnP	-	16692	16280	149418	33056	24572	22307	13738	9193	42853	glnP	20501.1	14767.1	141683	29746.4	23189.6	26474.5	12085.3	9852.8	45343.9
NC_000913.3	845741	846463	glnQ	-	49072	28031	170053	54644	47826	40877	19636	16781	49835	glnQ	60267.8	25425.5	161250	49172.3	45134.4	48512.8	17273.3	17984.5	52731.6
NC_000913.3	706093	707757	glnS	+	129231	172613	148014	86247	79467	72717	61132	55428	77565	glnS	158713	156564	140352	77610.3	74994.1	86299.6	53774.6	59400.8	82072.8
NC_000913.3	1727837	1728244	gloA	+	31240	37652	42967	32662	27495	23349	23953	16075	23059	gloA	38367.9	34151.9	40743.4	29391.8	25948	27711.1	21070.7	17227.9	24399.9
NC_000913.3	234027	234782	gloB	-	10811	9400	11627	5328	2774	2673	10299	5781	9297	gloB	13278.5	8526.87	11026	4795.3	2618.77	3173.43	9060.21	6196.31	9838.24
NC_000913.3	2352647	2354275	glpA	+	37875	12170	293047	256874	178587	139856	9150	146924	158617	glpA	46516.5	11039.3	277876	231149	168534	165978	8049.52	157453	167834
NC_000913.3	2354265	2355524	glpB	+	44007	6880	341568	181826	96473	120832	6965	50796	84064	glpB	54047.4	6241.18	323885	163617	91042.7	143401	6127.52	54436.9	88949.4
NC_000913.3	2355521	2356711	glpC	+	33610	3776	326740	62741	40430	42224	2944	15505	40049	glpC	41278.5	3425.8	309825	56458.4	38154.8	50111.4	2590.52	16617.1	42377
NC_000913.3	3562013	3563518	glpD	+	534914	621013	304973	1390669	1217274	1013665	1132838	1309009	612712	glpD	656943	563270	289185	1.25139e+06	1.14874e+06	1.20299e+06	996482	1.40281e+06	648313
NC_000913.3	3561497	3561823	glpE	-	21118	20835	13056	26962	22356	26598	35530	25870	21698	glpE	25936.8	18898.6	12381	24262.7	21098.3	31566.9	31254.2	27724.8	22959.8
NC_000913.3	4117245	4118090	glpF	-	122277	36251	39757	436832	331823	296617	52348	295041	51779	glpF	150173	32881.2	37699.6	393084	313143	352018	46047.9	316184	54788.6
NC_000913.3	3560622	3561452	glpG	-	56049	58229	47747	74715	73487	73164	95027	71352	64387	glpG	68836.4	52815.6	45276	67233.2	69350.8	86830.1	83589.7	76465.9	68129.1
NC_000913.3	4115714	4117222	glpK	-	2159698	457453	916527	1335888	966935	852690	230027	838307	382794	glpK	2.65238e+06	414918	869077	1.2021e+06	912499	1.01195e+06	202340	898378	405037
NC_000913.3	2349935	2351011	glpQ	-	411630	64180	360369	945536	597915	673504	215923	678595	596143	glpQ	505535	58213.2	341713	850842	564254	799296	189934	727221	630782
NC_000913.3	3559848	3560605	glpR	-	40025	48009	41365	51440	40063	48406	69517	38243	42996	glpR	49157	43545.9	39224.4	46289.2	37808.5	57448	61150.3	40984.4	45495.3
NC_000913.3	2351016	2352374	glpT	-	430877	92635	436875	1382517	1157365	779131	337837	1169059	799607	glpT	529172	84022.4	414258	1.24406e+06	1.09221e+06	924651	297173	1.25283e+06	846068
NC_000913.3	4114569	4115579	glpX	-	102468	59764	92702	134936	109124	97520	48213	130660	66255	glpX	125845	54207.9	87903.5	121423	102981	115735	42410.6	140024	70105.7
NC_000913.3	2689671	2691098	glrK	-	25397	15671	17828	25508	15682	19669	31432	24869	24779	glrK	31191.9	14214.8	16905.9	22954.3	14800.1	23343.8	27649.5	26652.1	26219.8
NC_000913.3	2687469	2688803	glrR	-	30078	28936	42060	24308	18787	20631	30042	23224	26613	glrR	36940.8	26246.3	39883.4	21874.5	17730.3	24485.5	26426.8	24889.2	28160.4
NC_000913.3	511641	512573	glsA	+	1933	619	330	1707	1032	1721	941	328	1407	glsA	2375.2	562.35	313.863	1536.94	974.844	2043.62	828.614	352.575	1489.81
NC_000913.3	1612325	1613251	glsB	-	12838	19319	19447	11658	9929	10066	13169	10995	16442	glsB	15767.9	17523.6	18441.1	10491.4	9370.96	11947.2	11584.8	11783.9	17398.4
NC_000913.3	753185	754468	gltA	-	309836	96846	101347	365641	240628	231467	164105	320145	46342	gltA	380519	87841.9	96101	329023	227082	274700	144353	343086	49035.7
NC_000913.3	3354725	3359185	gltB	+	297428	175224	310999	74732	48709	71402	254777	131212	219572	gltB	365280	158932	294899	67248.5	45967.7	84739	224111	140615	232331
NC_000913.3	3359198	3360616	gltD	+	116629	103810	160249	36687	22112	36916	119082	65245	114111	gltD	143236	94158.3	151953	33013.7	20868.1	43812	104749	69921.3	120742
NC_000913.3	3361176	3361940	gltF	+	1723	7646	4684	3783	2005	2934	5014	2892	2682	gltF	2117.29	6935.96	4442.45	3405.03	1893.07	3483.17	4411.36	3100.3	2838.89
NC_000913.3	686839	687747	gltI	-	23793	18231	19228	29966	24294	18169	21665	23414	17045	gltI	29222	16536.7	18233.5	26965.8	22927.2	21563.6	19058.1	25092.8	18036.4
NC_000913.3	685929	686669	gltJ	-	4670	4579	3956	7819	5167	5900	6258	6821	4206	gltJ	5736.58	4154.14	3752.14	7036.83	4877.05	7003.14	5505.62	7310.84	4451.44
NC_000913.3	685255	685929	gltK	-	6693	5683	6204	9733	8425	10091	7791	7958	6282	gltK	8221.07	5155.48	5883.75	8759.14	7951.63	11976.9	6854.1	8529.31	6648.06
NC_000913.3	684530	685255	gltL	-	17998	10855	14717	20213	16513	15751	13120	13519	9405	gltL	22105	9846.57	13956	18189.6	15584.3	18694	11541.7	14488.8	9952.52
NC_000913.3	4294481	4295794	gltP	+	76745	53424	50254	82771	71675	66034	56329	45103	45355	gltP	94253.7	48457.4	47653.2	74482.4	67640.8	78368.4	49549.7	48336	47991.3
NC_000913.3	3827460	3828665	gltS	-	20097	24429	28580	62967	59110	53198	60624	40898	40463	gltS	24682.9	22158.4	27101.3	56661.8	55783.2	63135	53327.7	43829.7	42815.1
NC_000913.3	2519257	2520672	gltX	-	223919	467672	394611	163582	137071	135561	212761	159118	220402	gltX	275002	424187	374182	147200	129355	160881	187152	170521	233209
NC_000913.3	159186	160112	gluQ	-	13095	26143	26114	41523	39719	29167	45638	52097	30498	gluQ	16083.5	23713	24763	37365.4	37483.8	34615.7	40145.5	55831.1	32271.1
NC_000913.3	3861987	3863603	glvC	-	749	492	292	458	1319	1587	1360	299	487	glvC	921.094	447.159	277.831	413.031	1245.69	1884.59	1197.18	321.497	516.354
NC_000913.3	3861173	3861987	glvG	-	1785	2023	1816	2975	3933	2535	3107	2937	2469	glvG	2193.43	1835.8	1722.93	2677.95	3712.52	3009.65	2733.9	3148.53	2613.51
NC_000913.3	541888	543033	glxK	+	3086	3338	1758	3474	1355	2562	2840	2835	2719	glxK	3791.22	3028.53	1667.93	3126.98	1279.66	3041.69	2499.04	3039.22	2878.04
NC_000913.3	536586	537464	glxR	+	557	1272	493	939	187	694	897	582	458	glxR	685.294	1154.63	468.424	845.859	177.416	824.806	789.91	624.775	485.669
NC_000913.3	2684254	2685507	glyA	-	378914	312495	334875	235985	231424	205485	213538	226317	236288	glyA	465355	283439	317539	212352	218396	243865	187836	242535	250018
NC_000913.3	3724407	3725318	glyQ	-	236454	284315	234360	155470	125089	126323	96574	83092	100263	glyQ	290396	257879	222228	139901	118048	149918	84950.5	89047.1	106090
NC_000913.3	3722328	3724397	glyS	-	716361	916797	784071	361888	421202	288262	222588	213536	241937	glyS	879783	831551	743479	325646	397490	342102	195797	228838	255995
NC_000913.3	2127193	2128314	gmd	-	10102	810	7563	3836	3569	3537	1772	3288	3647	gmd	12407.8	735.591	7172.39	3452.73	3369.02	4198.8	1559.59	3524.68	3859.96
NC_000913.3	243543	244121	gmhA	+	64993	64957	76012	51741	38124	45178	61688	54261	45919	gmhA	79820.8	58918	72077.6	46560.1	35978.6	53617.1	54263.6	58150.2	48588.1
NC_000913.3	222833	223408	gmhB	+	21222	17595	25533	14585	12944	15064	11339	11343	15066	gmhB	26064.5	15959.9	24212	13125.2	12216.2	17878.7	9975.03	12156.9	15942.4
NC_000913.3	3821428	3822051	gmk	+	62738	103510	131418	117365	111997	105866	126640	78829	116947	gmk	77051.4	93886.2	124615	105612	105693	125640	111398	84478.6	123743
NC_000913.3	1344757	1346742	gmr	-	30473	33152	23421	14704	12386	16040	32505	15493	20632	gmr	37425.9	30070.3	22209.4	13232.3	11689.6	19037	28593.3	16604.2	21831.8
NC_000913.3	2099862	2101268	gnd	-	737496	659417	598882	303403	310594	256056	223768	185771	227646	gnd	905739	598103	567877	273018	293109	303881	196834	199084	240874
NC_000913.3	1052067	1052240	gnsA	+	11894	12497	13504	8187	9599	6468	13899	8231	12247	gnsA	14608.6	11335.9	12805.8	7367.97	9059.54	7677.22	12226.9	8821.87	12959.6
NC_000913.3	1637609	1637782	gnsB	-	3250	7999	7612	3161	3528	3137	10786	3442	7821	gnsB	3992.64	7256.13	7218.86	2845.33	3330.32	3724.09	9488.6	3689.71	8276.48
NC_000913.3	3577065	3577592	gntK	-	5801	5929	7751	11142	21589	4760	4375	22011	11936	gntK	7125.59	5378.61	7350.66	10027	20374.5	5650.22	3849.27	23589.3	12630.6
NC_000913.3	4549953	4551296	gntP	-	12824	4510	4271	126609	80550	58533	4925	37837	8054	gntP	15750.7	4091.55	4050.83	113930	76016.1	69466.5	4333.07	40549.3	8523.02
NC_000913.3	3577731	3578726	gntR	-	35250	39686	34668	25869	21168	21922	26223	19123	26123	gntR	43292.7	35996.8	32874.1	23279.1	19977.2	26017.6	23067.5	20494.3	27641.9
NC_000913.3	3546559	3547875	gntT	+	30832	16233	46839	157438	203141	66663	24929	183630	79202	gntT	37866.8	14724.5	44415	141672	191705	79114.9	21929.2	196789	83804.9
NC_000913.3	3575721	3577061	gntU	-	11173	9390	17630	30851	45280	18692	10032	36246	30494	gntU	13723.1	8517.8	16718.2	27762.2	42731.8	22184.3	8825.35	38844.3	32266.8
NC_000913.3	3544882	3545565	gntX	+	47403	19064	25285	31792	30458	23357	27928	26601	24543	gntX	58218.1	17292.3	23976.9	28608.9	28744.2	27720.6	24567.3	28508.2	25970.1
NC_000913.3	3646299	3647651	gor	+	83665	94444	111135	87485	90939	76626	88530	78057	88683	gor	102752	85663.2	105382	78724.3	85820.2	90938.7	77874.7	83651.3	93836.8
NC_000913.3	3513631	3514389	gph	-	70350	90071	101780	56962	50126	46117	30012	25961	30313	gph	86399.9	81696.8	96511.6	51258.2	47304.9	54731.5	26400.4	27822.3	32075.3
NC_000913.3	786843	787595	gpmA	-	563163	506552	491299	189145	201451	157203	153931	136412	154423	gpmA	691636	459452	465864	170203	190111	186565	135404	146188	163396
NC_000913.3	3785260	3786804	gpmM	+	251585	245456	915533	91130	95161	70460	154578	121727	434205	gpmM	308979	222634	868135	82004.3	89804.5	83621.1	135973	130451	459435
NC_000913.3	3962745	3964229	gpp	-	65821	66636	75525	54017	58891	56969	43240	39903	50839	gpp	80837.7	60440.9	71615.8	48608.1	55576.5	67610.4	38036.2	42763.4	53794
NC_000913.3	3147897	3148937	gpr	+	16161	3970	28959	11472	13473	5421	5229	11049	6415	gpr	19849	3601.76	27460.7	10324	12715.4	6434.67	4600.48	11841.8	6788.79
NC_000913.3	3782642	3783661	gpsA	-	262342	148019	195762	134275	136069	102883	61949	75386	60480	gpsA	322190	134257	185628	120828	128409	122100	54493.2	80788.9	63995.1
NC_000913.3	255977	256435	gpt	+	37593	100522	100620	74500	65172	73558	46149	27555	40228	gpt	46170.2	91176.1	95411.6	67039.7	61503.9	87297.7	40595	29530.6	42566.4
NC_000913.3	2716066	2716449	grcA	-	23322	87804	828544	18681	41480	9873	27524	42617	282343	grcA	28643.6	79640.6	785649	16811	39145.7	11718.2	24211.9	45671.8	298749
NC_000913.3	3328239	3328715	greA	-	22918	96941	101401	130013	115418	92754	223809	159192	171951	greA	28147.4	87928	96152.2	116993	108921	110079	196871	170600	181943
NC_000913.3	3536812	3537288	greB	+	16373	11114	11562	11554	9782	7544	16062	9407	16949	greB	20109.3	10081.5	10964.4	10397.8	9232.23	8954.19	14129.5	10082.1	17934.8
NC_000913.3	4371025	4372671	groL	+	16204841	3487112	2758009	1536285	906007	887832	1075516	794333	1002037	groL	1.99016e+07	3.16287e+06	2.61522e+06	1.38243e+06	855001	1.05365e+06	946060	851253	1.06026e+06
NC_000913.3	4370688	4370981	groS	+	1918320	392344	282031	228744	115415	145707	169004	134505	164100	groS	2.35594e+06	355864	267431	205836	108918	172922	148662	144144	173636
NC_000913.3	2750115	2750708	grpE	-	818291	215595	286652	112305	91327	84549	86488	77007	108558	grpE	1.00497e+06	195549	271812	101059	86186.4	100342	76078.5	82526.1	114867
NC_000913.3	890496	890753	grxA	-	6211	5174	5459	12606	13597	6449	11963	15337	8782	grxA	7629.12	4693.81	5177.32	11344.4	12832.5	7654.67	10523.9	16437.1	9293.32
NC_000913.3	1123407	1124054	grxB	-	22403	18660	29277	7647	5357	5911	6385	4235	6940	grxB	27514.9	16925.8	27762.2	6882.06	5056.35	7016.19	5617.33	4539.53	7344.29
NC_000913.3	3784191	3784442	grxC	-	37264	49788	49883	60250	51509	40623	63626	57559	59986	grxC	45766.1	45159.5	47301.4	54216.9	48610.1	48211.4	55968.4	61684.5	63472.4
NC_000913.3	1733754	1734101	grxD	-	55228	73165	67630	58059	56703	42578	54992	37130	45463	grxD	67828.2	66362.8	64129.6	52245.3	53511.7	50531.5	48373.6	39791.7	48105.6
NC_000913.3	2814883	2816439	gshA	-	220870	209088	274047	168723	144824	143293	286705	196019	279480	gshA	271257	189647	259860	151826	136672	170057	252196	210066	295720
NC_000913.3	3091878	3092828	gshB	+	108575	74416	99502	55489	50556	45453	58241	53150	59590	gshB	133345	67497.5	94351.5	49932.7	47710.7	53943.5	51231.6	56959.6	63053.4
NC_000913.3	867520	869391	gsiA	+	41455	21351	43324	9099	7994	10176	15638	8004	11667	gsiA	50913.2	19366.6	41082	8188.64	7544.9	12077.8	13756.6	8578.61	12345.9
NC_000913.3	869411	870949	gsiB	+	25025	12078	43940	4518	3506	3156	6741	4373	7380	gsiB	30735.1	10955.9	41666.1	4066.42	3309.56	3746.64	5930.48	4687.42	7809.86
NC_000913.3	870967	871887	gsiC	+	7142	4470	13287	2407	1272	2843	3133	2560	2528	gsiC	8772.5	4055.27	12600	2166.84	1201.33	3375.18	2756.77	2744.51	2675.94
NC_000913.3	871890	872801	gsiD	+	6356	4669	9507	2114	494	1503	4292	1196	1986	gsiD	7807.2	4235.77	9015.75	1903.18	467.132	1784.9	3776.26	1282.77	2102.45
NC_000913.3	500125	501429	gsk	+	43859	136416	132071	54321	39972	42931	86370	46756	81313	gsk	53865.6	123733	125234	48881.7	37722.6	50950.5	75974.7	50107.4	86038.6
NC_000913.3	3453929	3455398	gspA	-	1337	712	1405	1340	2008	909	3525	2788	1809	gspA	1643.23	646.703	1333.21	1206.7	1895.9	1079.96	3101.58	2988.85	1915.17
NC_000913.3	3453508	3453927	gspB	-	2989	2537	3058	3906	3332	3463	8048	5625	5284	gspB	3672.1	2302.01	2900.63	3515.72	3145.36	4110.98	7080.16	6029.14	5592.07
NC_000913.3	3455578	3456393	gspC	+	354	299	129	484	0	334	1582	526	895	gspC	435.985	272.105	123.27	436.427	0.943702	397.568	1392.46	564.763	948.06
NC_000913.3	3456377	3458329	gspD	+	2368	1379	2564	1912	2191	1939	4266	4215	3165	gspD	2909.43	1251.68	2432.2	1721.41	2068.59	2302.34	3753.39	4518.1	3349.95
NC_000913.3	3458339	3459820	gspE	+	883	896	626	860	992	718	3183	1022	2417	gspE	1085.66	813.594	594.539	774.771	937.096	853.288	2800.75	1096.3	2558.49
NC_000913.3	3459817	3461013	gspF	+	459	790	519	720	686	950	1571	942	290	gspF	564.938	717.45	493.078	648.792	648.323	1128.62	1382.78	1010.57	307.908
NC_000913.3	3461023	3461460	gspG	+	96	574	0	127	109	495	343	1189	0	gspG	119.128	521.535	0.948228	115.181	103.807	588.639	302.594	1275.27	1.0581
NC_000913.3	3461468	3461977	gspH	+	379	524	374	379	571	205	650	546	151	gspH	466.688	476.184	355.585	341.943	539.797	244.475	572.641	586.196	160.832
NC_000913.3	3461974	3462351	gspI	+	120	150	350	309	169	341	475	280	35	gspI	148.603	136.96	332.828	278.954	160.429	405.876	418.705	301.135	38.0917
NC_000913.3	3462344	3462931	gspJ	+	89	454	0	530	315	200	873	0	565	gspJ	110.531	412.693	0.948228	477.821	298.21	238.541	768.799	1.07166	598.886
NC_000913.3	3462924	3463907	gspK	+	589	442	161	532	172	318	206	224	444	gspK	724.594	401.808	153.613	479.62	163.26	378.58	182.084	241.123	470.856
NC_000913.3	3463922	3465085	gspL	+	1221	1946	1338	1145	638	656	1016	908	1235	gspL	1500.77	1765.96	1269.68	1031.23	603.025	779.709	894.586	974.135	1307.82
NC_000913.3	3465082	3465543	gspM	+	1003	514	296	541	820	312	1147	233	1137	gspM	1233.04	467.114	281.624	487.719	774.779	371.459	1009.82	250.767	1204.12
NC_000913.3	3465543	3466220	gspO	+	586	403	349	465	251	620	959	351	372	gspO	720.91	366.435	331.88	419.33	237.813	736.985	844.447	377.223	394.672
NC_000913.3	3136663	3138522	gss	-	81676	73178	85119	25268	19256	18009	27666	19474	27475	gss	100310	66374.6	80713.1	22738.3	18172.9	21373.7	24336.8	20870.5	29072.4
NC_000913.3	1714377	1714982	gstA	+	13780	12751	16171	14468	7161	6471	26611	14413	21998	gstA	16924.8	11566.3	15334.7	13019.9	6758.79	7680.78	23408.8	15446.8	23277.2
NC_000913.3	879854	880480	gstB	-	26739	15184	27850	13956	13486	11311	14168	9388	11404	gstB	32840.1	13773.1	26409.1	12559.2	12727.7	13424.8	12463.5	10061.8	12067.7
NC_000913.3	2467855	2468217	gtrA	+	17407	30895	29741	23751	16017	22288	39701	16882	38295	gtrA	21379.2	28023.2	28202.2	21373.2	15116.2	26451.9	34923.2	18092.8	40521.1
NC_000913.3	2468214	2469134	gtrB	+	51318	70318	58956	42409	37904	37904	73950	47136	93107	gtrB	63026.2	63780.5	55904.7	38162.7	35771	44984.6	65049.7	50514.6	98517.8
NC_000913.3	2469131	2470462	gtrS	+	12869	26258	19410	6026	8006	6303	17339	7190	16936	gtrS	15806	23817.4	18406	5423.4	7556.22	7481.41	15252.8	7706.28	17921.1
NC_000913.3	2630958	2632535	guaA	-	244192	389911	340297	104220	120205	96367	241572	192603	246692	guaA	299900	353657	322680	93783.3	113439	114367	212495	206405	261027
NC_000913.3	2632604	2634070	guaB	-	65820	137197	131006	39948	45034	44587	103031	49276	85586	guaB	80836.5	124441	124224	35948.1	42499.6	52915.8	90630.3	52808	90559.9
NC_000913.3	113444	114487	guaC	+	55770	117896	97444	42973	28456	36177	48850	29000	43000	guaC	68493.8	106935	92400	38670.2	26854.9	42935	42970.9	31079.1	45499.5
NC_000913.3	3025766	3027085	guaD	+	7288	4951	4211	4382	1583	2802	4843	4494	3621	guaD	8951.81	4491.55	3993.93	3944.04	1494.82	3326.52	4260.94	4817.09	3832.45
NC_000913.3	2918045	2919385	gudD	-	7471	4436	13992	3598	2300	3414	4356	2924	4662	gudD	9176.56	4024.43	13268.5	3238.56	2171.46	4052.82	3832.56	3134.59	4933.93
NC_000913.3	2920748	2922100	gudP	-	1443	538	2131	986	341	523	1749	797	2091	gudP	1773.41	488.882	2021.62	888.152	322.746	621.868	1539.36	855.181	2213.55
NC_000913.3	2919406	2920746	gudX	-	1457	2207	3709	2187	402	860	2054	1542	4149	gudX	1790.61	2002.69	3517.92	1968.87	380.312	1021.81	1807.64	1653.57	4391.13
NC_000913.3	2336793	2339420	gyrA	-	904353	1169886	1162377	555691	533028	483431	701218	464414	709054	gyrA	1.11066e+06	1.06111e+06	1.1022e+06	500040	503020	573723	616815	497693	750253
NC_000913.3	3877705	3880119	gyrB	-	440830	559827	517816	267618	293428	242563	272368	194774	267054	gyrB	541396	507773	491008	240817	276909	287868	239585	208732	282572
NC_000913.3	2671225	2672037	hcaB	+	2862	1729	2480	1705	1078	1141	3156	3292	2719	hcaB	3516.12	1569.14	2352.55	1535.14	1018.25	1355.29	2777	3528.96	2878.04
NC_000913.3	2670908	2671228	hcaC	+	544	588	983	851	615	1716	1018	1066	1452	hcaC	669.329	534.233	933.056	766.672	581.32	2037.69	896.345	1143.46	1537.42
NC_000913.3	2672047	2673249	hcaD	+	4235	1596	1385	2302	1944	2568	4306	2587	2233	hcaD	5202.34	1448.51	1314.24	2072.36	1835.5	3048.82	3788.58	2773.45	2363.8
NC_000913.3	2669032	2670393	hcaE	+	7205	3466	4776	6299	4079	5454	6234	5014	5025	hcaE	8849.87	3144.63	4529.68	5669.06	3850.3	6473.84	5484.51	5374.35	5318.03
NC_000913.3	2670390	2670908	hcaF	+	2953	1025	1908	1865	1821	1635	3270	1340	2590	hcaF	3627.88	930.599	1810.17	1679.12	1719.42	1941.56	2877.28	1437.09	2741.54
NC_000913.3	2668006	2668896	hcaR	-	4204	4051	803	56170	53903	32080	5690	55801	2216	hcaR	5164.27	3675.23	762.375	50545.5	50869.3	38072.8	5005.99	59800.5	2345.81
NC_000913.3	2666707	2667846	hcaT	-	7073	12225	10845	18082	17852	13560	14640	13764	11381	hcaT	8687.76	11089.2	10284.5	16272	16847.9	16093.8	12878.7	14751.3	12043.3
NC_000913.3	2035835	2036686	hchA	+	62385	34994	37219	27345	14946	15140	59729	22913	29932	hchA	76617.9	31741.1	35293	24607.3	14105.5	17968.9	52540.4	24555.9	31672.2
NC_000913.3	912162	913814	hcp	-	1625	2193	7918	1431	1009	1251	1034	851	2931	hcp	1996.93	1989.99	7509.01	1288.59	953.139	1485.84	910.42	913.051	3102.36
NC_000913.3	911182	912150	hcr	-	2843	2347	22097	1062	1949	842	2754	1969	3866	hcr	3492.79	2129.68	20953.9	956.541	1840.22	1000.45	2423.39	2111.16	4091.68
NC_000913.3	2618075	2618776	hda	-	42551	54734	52395	48452	36227	36307	111883	78154	93723	hda	52259.2	49645.6	49683.3	43600.4	34188.4	43089.3	98416.8	83755.3	99169.6
NC_000913.3	3656408	3656740	hdeA	-	14206	8628	16076	8437	6640	5466	3513	3396	6257	hdeA	17448	7826.65	15244.7	7592.94	6267.12	6488.08	3091.03	3640.42	6621.61
NC_000913.3	3655966	3656292	hdeB	-	2150	2625	3531	473	830	598	1027	1505	1290	hdeB	2641.7	2381.83	3349.14	426.529	784.216	710.876	904.262	1613.91	1366.01
NC_000913.3	3656995	3657567	hdeD	+	2630	1789	3153	1984	2662	1451	2477	1973	2558	hdeD	3231.2	1623.56	2990.71	1786.2	2513.08	1723.19	2179.73	2115.45	2707.69
NC_000913.3	3947128	3947967	hdfR	-	16543	8809	15554	9217	7388	6076	8126	9570	9038	hdfR	20318.1	7990.82	14749.7	8294.82	6973.01	7212.01	7148.77	10256.8	9564.19
NC_000913.3	1697273	1698040	hdhA	-	52080	47115	35055	36310	18938	17434	56732	23801	39829	hdhA	63962	42735	33241.1	32674.5	17872.8	20691.4	49904.2	25507.6	42144.2
NC_000913.3	1024471	1026525	helD	+	45154	37120	50386	35988	31055	29087	30785	23841	28747	helD	55456	33669.4	47778.3	32384.7	29307.6	34520.8	27080.4	25550.4	30418.3
NC_000913.3	1263714	1264970	hemA	+	41891	62112	99921	74512	56967	59403	132169	87451	135327	hemA	51448.6	56337.5	94748.8	67050.5	53760.8	70499	116261	93718.5	143191
NC_000913.3	388753	389727	hemB	-	125330	134802	135543	51155	54869	47887	58092	51730	70458	hemB	153922	122269	128527	46032.7	51780.9	56832.1	51100.5	55437.8	74552.9
NC_000913.3	3989825	3990766	hemC	-	88407	56947	82561	75493	78058	71150	62950	50239	54092	hemC	108576	51652.8	78287.6	67933.3	73664.4	84440	55373.7	53840	57236
NC_000913.3	3989088	3989828	hemD	-	64339	42161	53147	38400	33876	34915	37050	33749	51266	hemD	79017.6	38241.6	50396.4	34555.2	31969.8	41437.3	32591.3	36168.4	54245.8
NC_000913.3	4197716	4198780	hemE	+	81657	81198	88622	39478	46664	38648	52829	40886	49159	hemE	100286	73648.9	84034.8	35525.2	44037.8	45867.5	46471	43816.8	52016.3
NC_000913.3	2553225	2554124	hemF	+	38753	28172	28906	20669	15570	20591	21510	17757	19614	hemF	47594.8	25553.4	27410.4	18599.9	14694.4	24438	18921.8	19030.5	20754.7
NC_000913.3	4034608	4035153	hemG	+	21842	21520	23023	27718	20334	21391	19214	12127	12362	hemG	26826	19519.9	21832	24943	19190.2	25387.4	16902.1	12997	13081.3
NC_000913.3	498055	499017	hemH	+	27404	24935	34159	18231	12422	14440	29446	17173	24631	hemH	33656.8	22617.4	32391.5	16406.1	11723.6	17138.2	25902.5	18404.6	26063.2
NC_000913.3	173602	174882	hemL	-	166827	201772	160839	132486	132522	124954	122935	90077	86204	hemL	204886	183012	152513	119218	125062	148293	108138	96532.6	91213.8
NC_000913.3	4052045	4053418	hemN	+	45300	51574	59934	32016	34405	31798	53121	41549	40211	hemN	55635.3	46779.4	56832	28810.5	32469	37738.1	46727.8	44527.3	42548.4
NC_000913.3	3987885	3989066	hemX	-	159495	99263	190189	95115	74532	87668	103661	80448	107060	hemX	195881	90034.1	180343	85590.2	70336.9	104043	91184.5	86213.7	113282
NC_000913.3	3986686	3987882	hemY	-	148201	88672	173770	139138	127629	126529	82773	69399	81484	hemY	182011	80427.9	164774	125204	120445	150162	72810.7	74372.9	86219.5
NC_000913.3	4403300	4404304	hflC	+	707639	431900	442983	321535	285029	252110	200973	163623	195242	hflC	869071	391741	420050	289334	268983	299198	176783	175349	206587
NC_000913.3	1191990	1192631	hflD	-	16561	39729	39770	49773	40872	43114	34719	22434	38734	hflD	20340.2	36035.8	37712	44789.1	38571.9	51167.6	30540.8	24042.6	40985.6
NC_000913.3	4402038	4403297	hflK	+	887581	479930	633514	255516	235869	245061	263825	176860	247159	hflK	1.09006e+06	435305	600716	229927	222591	290833	232070	189534	261521
NC_000913.3	4400672	4401952	hflX	+	620980	377779	445609	280187	209866	229893	277249	184895	273431	hflX	762643	342653	422540	252127	198052	272832	243878	198145	289319
NC_000913.3	4400288	4400596	hfq	+	217152	195365	247209	266660	186840	191893	264468	134457	216115	hfq	266691	177200	234411	239955	176322	227734	232636	144093	228673
NC_000913.3	480090	480308	hha	-	9317	14741	10738	14883	10708	14620	35338	14234	27192	hha	11443.7	13371.2	10183	13393.4	10106.1	17351.8	31085.3	15255	28773
NC_000913.3	1509286	1509462	hicA	+	2288	2361	1871	1497	789	1779	2506	1832	2364	hicA	2811.18	2142.37	1775.08	1347.98	745.524	2112.45	2205.24	1964.35	2502.41
NC_000913.3	1509508	1509924	hicB	+	2143	2034	2344	916	1314	1449	2707	1135	2993	hicB	2633.1	1845.78	2223.59	825.163	1240.97	1720.82	2382.04	1217.4	3167.96
NC_000913.3	3233728	3234144	higA	-	4933	4597	4688	17785	11950	11135	13227	7323	10268	higA	6059.57	4170.46	4446.24	16004.7	11278.2	13215.9	11635.8	7848.81	10865.7
NC_000913.3	3234141	3234455	higB	-	1301	1401	1634	4947	2780	2902	4536	3152	4695	higB	1599.02	1271.64	1550.35	4452.46	2624.43	3445.2	3990.89	3378.93	4968.85
NC_000913.3	1161885	1162244	hinT	+	50522	37334	44798	29461	22244	26944	29284	20977	30784	hinT	62048.6	33863.5	42479.6	26511.4	20992.6	31977.5	25760	22481.2	32573.7
NC_000913.3	1590854	1592176	hipA	-	17413	11960	10636	12816	9288	8597	16018	9401	9577	hipA	21386.6	10848.8	10086.3	11533.4	8766.05	10203.9	14090.8	10075.7	10134.5
NC_000913.3	1592176	1592442	hipB	-	2362	2127	1750	1875	2111	1613	1998	2270	2282	hipB	2902.06	1930.13	1660.35	1688.12	1993.1	1915.45	1758.39	2433.73	2415.65
NC_000913.3	2095125	2095862	hisA	+	18348	13177	21347	13239	11770	14377	5467	4578	5728	hisA	22534.9	11952.7	20242.8	11914	11108.3	17063.4	4809.83	4907.11	6061.87
NC_000913.3	2093468	2094535	hisB	+	25722	20630	28402	32062	22365	28787	11586	7872	10833	hisB	31591.1	18712.7	26932.5	28851.9	21106.8	34164.8	10192.3	8437.15	11463.5
NC_000913.3	2092398	2093468	hisC	+	10331	12451	20212	24419	19964	23464	4146	3743	3838	hisC	12689	11294.2	19166.5	21974.3	18841	27847.6	3647.84	4012.28	4062.06
NC_000913.3	2091097	2092401	hisD	+	12449	13491	17031	34368	24162	31282	6580	4486	5435	hisD	15290.2	12237.5	16150.2	30927	22802.7	37125.8	5788.86	4808.52	5751.85
NC_000913.3	2095844	2096620	hisF	+	13900	15061	12513	10645	8693	11117	4328	3923	3856	hisF	17072.2	13661.5	11866.1	9579.81	8204.54	13194.5	3807.93	4205.18	4081.1
NC_000913.3	2090192	2091091	hisG	+	9688	14233	15965	32173	22326	25302	5103	2947	5735	hisG	11899.3	12910.5	15139.4	28951.8	21070	30028.9	4489.64	3159.24	6069.28
NC_000913.3	2094535	2095125	hisH	+	19057	13764	18467	16439	12468	14252	5195	4630	5120	hisH	23405.6	12485.1	17511.9	14793.5	11767	16915	4570.57	4962.84	5418.55
NC_000913.3	2096614	2097225	hisI	+	26284	17443	24782	15332	10288	14759	8437	5192	9959	hisI	32281.3	15822	23499.9	13797.4	9709.75	17516.7	7422.34	5565.11	10538.7
NC_000913.3	2426006	2426788	hisJ	-	19788	23158	16559	22698	17926	18999	13465	16698	5751	hisJ	24303.4	21005.6	15702.6	20425.7	16917.7	22548.7	11845.1	17895.6	6086.21
NC_000913.3	2089996	2090046	hisL	+	6691	10451	4468	5595	3690	3975	4800	2491	3975	hisL	8218.62	9480.14	4237.63	5035.56	3483.2	4718.6	4223.12	2670.57	4207.02
NC_000913.3	2424517	2425233	hisM	-	3202	3182	2125	4476	1871	3552	4949	2648	2176	hisM	3933.69	2887.03	2015.93	4028.63	1766.61	4216.6	4354.18	2838.82	2303.49
NC_000913.3	2423736	2424509	hisP	-	9515	5819	5814	7243	4543	6473	8735	4475	6832	hisP	11686.8	5278.84	5513.94	6518.52	4288.18	7683.16	7684.47	4796.73	7230.02
NC_000913.3	2425230	2425916	hisQ	-	6832	5648	3618	8584	7473	7518	6964	7761	3662	hisQ	8391.78	5123.74	3431.64	7725.21	7053.23	8923.33	6126.64	8318.19	3875.83
NC_000913.3	2639301	2640575	hisS	-	250891	331740	443553	362621	332372	313667	266690	184965	251301	hisS	308127	300895	420590	326306	313661	372252	234590	198220	265903
NC_000913.3	2038956	2039369	hiuH	+	786	1374	773	1051	384	645	1197	504	820	hiuH	966.535	1247.15	733.928	946.643	363.325	766.654	1053.8	541.186	868.703
NC_000913.3	3793987	3794919	hldD	+	147755	200996	217903	242045	215532	188801	125493	95765	131908	hldD	181463	182308	206623	217805	203399	224065	110389	102628	139573
NC_000913.3	3195320	3196753	hldE	-	116851	137287	132647	87760	78456	64123	110493	89368	92015	hldE	143509	124523	125780	78971.8	74040	76100.5	97194.1	95772.8	97362.4
NC_000913.3	1229483	1230394	hlyE	-	175	400	809	0	110	244	697	646	381	hlyE	216.15	363.714	768.064	0.89985	104.751	290.759	613.983	693.361	404.195
NC_000913.3	2685835	2687025	hmp	+	57873	35462	31393	46218	27137	34061	12180	9395	10295	hmp	71076.6	32165.5	29768.7	41590.2	25610.2	40423.8	10714.8	10069.3	10894.2
NC_000913.3	1292509	1292922	hns	-	484470	585750	632330	1284175	1317945	1044383	963426	778923	856525	hns	594991	531286	599594	1.15557e+06	1.24375e+06	1.23944e+06	847462	834739	906293
NC_000913.3	115714	117099	hofB	-	4245	3411	4293	3907	3471	2807	6155	2814	4750	hofB	5214.62	3094.74	4071.69	3516.61	3276.53	3332.45	5415.02	3016.71	5027.05
NC_000913.3	114522	115724	hofC	-	2154	2488	1479	1916	2394	2796	2586	2091	2358	hofC	2646.61	2257.56	1403.38	1725.01	2260.17	3319.4	2275.61	2241.9	2496.06
NC_000913.3	3521972	3522751	hofM	-	2372	1942	1560	1912	2088	1831	1829	1618	933	hofM	2914.34	1762.33	1480.18	1721.41	1971.39	2174.16	1609.73	1735.01	988.268
NC_000913.3	3521433	3521972	hofN	-	548	780	406	340	728	477	542	704	830	hofN	674.241	708.38	385.929	306.849	687.959	567.277	477.64	755.517	879.284
NC_000913.3	3521009	3521449	hofO	-	586	214	467	278	435	292	354	826	1066	hofO	720.91	195.009	443.771	251.058	411.454	347.724	312.27	886.259	1129
NC_000913.3	3520615	3521019	hofP	-	563	127	271	308	365	282	1272	304	444	hofP	692.663	116.098	257.918	278.054	345.395	335.856	1119.77	326.855	470.856
NC_000913.3	3519465	3520703	hofQ	-	2152	1161	2086	2461	832	1303	2962	1555	1908	hofQ	2644.15	1053.95	1978.95	2215.43	786.104	1547.55	2606.35	1667.5	2019.92
NC_000913.3	3720448	3720600	hokA	-	0	0	0	0	177	85	83	0	0	hokA	1.22813	0.907017	0.948228	0.89985	167.979	102.062	73.8891	1.07166	1.0581
NC_000913.3	1491922	1492071	hokB	-	8590	8166	7566	9707	6979	8305	4777	5447	6388	hokB	10550.8	7407.61	7175.24	8735.75	6587.04	9857.32	4202.88	5838.38	6760.22
NC_000913.3	16751	16903	hokC	-	842	737	987	3475	3160	2474	3284	4082	1799	hokC	1035.31	669.378	936.849	3127.88	2983.04	2937.26	2889.59	4375.57	1904.59
NC_000913.3	1645119	1645274	hokD	-	13740	14887	14306	19549	16830	11602	23987	16148	12955	hokD	16875.7	13503.7	13566.3	17592.1	15883.4	13770.1	21100.6	17306.2	13708.8
NC_000913.3	607836	607988	hokE	+	481	36	392	166	251	98	1604	669	605	hokE	591.957	33.5596	372.653	150.275	237.813	117.49	1411.81	718.009	641.21
NC_000913.3	670574	671605	holA	-	52801	64406	70113	35768	30755	29854	31693	21130	35305	holA	64847.5	58418.2	66484	32186.7	29024.5	35431.1	27879.1	22645.2	37357.4
NC_000913.3	1155762	1156766	holB	+	25298	37537	43880	37042	39886	36368	48081	35932	46662	holB	31070.4	34047.6	41609.2	33333.2	37641.4	43161.7	42294.5	38507.8	49374.3
NC_000913.3	4483837	4484280	holC	-	34500	45834	47635	41123	27459	28056	45032	26448	29841	holC	42371.6	41573.1	45169.8	37005.4	25914	33297.2	39612.5	28344.2	31575.9
NC_000913.3	4607803	4608216	holD	+	33007	37736	45798	59584	55341	55261	81565	50554	64154	holD	40538	34228.1	43427.9	53617.6	52226.3	65583.3	71748.1	54177.6	67882.6
NC_000913.3	1925108	1925338	holE	+	4405	4117	3136	4468	2907	2145	2832	2494	3245	holE	5411.12	3735.1	2974.59	4021.43	2744.28	2546.81	2492	2673.78	3434.6
NC_000913.3	3346173	3346460	hpf	+	62620	46535	59174	41564	38453	36926	36812	23458	35959	hpf	76906.5	42208.9	56111.4	37402.3	36289.1	43823.9	32381.9	25140	38049.4
NC_000913.3	141431	141967	hpt	+	84980	142204	124168	73504	80964	64830	87156	74989	90518	hpt	104367	128982	117740	66143.5	76406.8	76939.6	76666.1	80363.5	95778.4
NC_000913.3	1483061	1486963	hrpA	+	110767	126776	131599	105518	100601	94831	106765	74575	99371	hrpA	136037	114989	124787	94951.3	94938.3	112544	93914.8	79919.8	105146
NC_000913.3	162105	164534	hrpB	+	60312	58934	67043	86540	67290	71098	81367	58282	71143	hrpB	74071.9	53455	63573	77873.9	63502.6	84378.2	71573.9	62459.3	75277.7
NC_000913.3	2657085	2658935	hscA	-	229835	282396	193670	293340	305415	257698	222745	168798	186933	hscA	282268	256139	183644	263963	288222	305830	195935	180894	197795
NC_000913.3	2658952	2659467	hscB	-	48157	42822	27764	46875	45071	47247	31065	29676	29970	hscB	59144.1	38841.2	26327.5	42181.4	42534.5	56072.6	27326.7	31803.5	31712.4
NC_000913.3	681723	683393	hscC	-	3528	1991	3051	8862	8240	4656	5969	9255	5525	hscC	4334.06	1806.78	2893.99	7975.37	7777.05	5526.79	5251.41	9919.25	5847.08
NC_000913.3	4581459	4583048	hsdM	-	83701	97036	112776	104933	95123	90160	111367	89584	108386	hsdM	102797	88014.2	106938	94424.9	89768.7	107000	97962.9	96004.3	114685
NC_000913.3	4583249	4586761	hsdR	-	223562	127317	225578	170948	170845	88503	81334	149515	105636	hsdR	274563	115480	213900	153829	161228	105034	71544.9	160230	111775
NC_000913.3	4580068	4581462	hsdS	-	15448	22704	14717	17851	12620	11127	22047	16944	22184	hsdS	18973.3	20593.8	13956	16064.1	11910.5	13206.4	19394.1	18159.2	23474
NC_000913.3	1441321	1441743	hslJ	-	6975	13089	10814	6562	11015	6077	8377	11348	8155	hslJ	8567.41	11872.9	10255.1	5905.72	10395.8	7213.2	7369.56	12162.2	8629.89
NC_000913.3	3529774	3530652	hslO	+	314102	83863	77010	69763	57838	67374	76145	73173	75152	hslO	385758	76066.1	73024	62777.2	54582.8	79958.7	66980.5	78417.4	79519.6
NC_000913.3	3529348	3529749	hslR	+	82223	22854	23297	31077	18220	24948	31046	29024	27274	hslR	100981	20729.9	22091.8	27965.5	17195.2	29608.8	27309.9	31104.8	28859.8
NC_000913.3	4120416	4121747	hslU	-	1400231	304214	225141	89903	60173	76012	57947	51712	66515	hslU	1.71966e+06	275928	213486	80900.1	56786.3	90210	50972.9	55418.5	70380.8
NC_000913.3	4121757	4122287	hslV	-	210430	40297	32418	14262	8585	16429	12719	10835	14261	hslV	258436	36551	30740.6	12834.6	8102.62	19498.7	11188.9	11612.5	15090.7
NC_000913.3	1028404	1028721	hspQ	-	69837	59239	61292	91100	64414	63457	68281	37874	56891	hspQ	85769.8	53731.7	58119.7	81977.3	60788.5	75310.1	60063.1	40589	60197.6
NC_000913.3	3939185	3940612	hsrA	-	9771	10026	15134	10148	9101	12101	12141	9584	12382	hsrA	12001.2	9094.66	14351.4	9132.58	8589.57	14362.3	10680.5	10271.8	13102.5
NC_000913.3	495120	496994	htpG	+	4817624	804644	951819	769393	509393	388650	222859	199436	237148	htpG	5.91665e+06	729827	902542	692339	480716	461240	196035	213728	250928
NC_000913.3	1911695	1912576	htpX	-	259992	124273	87487	336195	237365	265023	83287	57776	74668	htpX	319304	112719	82958.5	302526	224003	314523	73262.8	61917.1	79007.5
NC_000913.3	152829	155426	htrE	-	1188	1778	1994	1692	2099	1086	5497	2888	4525	htrE	1460.24	1613.58	1891.71	1523.45	1981.77	1290.02	4836.22	3096.01	4788.97
NC_000913.3	4200281	4200553	hupA	+	530397	380493	411404	179242	197059	138181	231904	246675	282545	hupA	651395	345114	390106	161292	185966	163990	203991	264352	298963
NC_000913.3	461451	461723	hupB	+	251374	253693	355498	342013	251927	291625	317701	218893	324839	hupB	308720	230105	337094	307761	237745	346093	279461	234579	343714
NC_000913.3	1032139	1033257	hyaA	+	370	335	1065	330	616	32	187	324	234	hyaA	455.635	304.758	1010.81	297.85	582.264	39.1634	165.371	348.288	248.654
NC_000913.3	1033254	1035047	hyaB	+	347	104	730	751	1010	331	1036	775	639	hyaB	427.388	95.2368	693.154	676.687	954.082	394.008	912.179	831.605	677.186
NC_000913.3	1035066	1035773	hyaC	+	526	820	804	1446	475	597	1029	705	341	hyaC	647.222	744.661	763.323	1302.08	449.202	709.689	906.021	756.589	361.871
NC_000913.3	1035770	1036357	hyaD	+	1513	2382	2127	2059	1997	1946	2172	1250	2118	hyaD	1859.38	2161.42	2017.83	1853.69	1885.52	2310.64	1911.44	1340.64	2242.12
NC_000913.3	1036354	1036752	hyaE	+	1493	980	853	326	980	902	1394	1264	741	hyaE	1834.82	889.784	809.786	294.251	925.771	1071.65	1227.09	1355.64	785.112
NC_000913.3	1036749	1037606	hyaF	+	965	871	1183	1249	735	967	1076	587	662	hyaF	1186.37	790.919	1122.7	1124.81	694.564	1148.79	947.364	630.134	701.522
NC_000913.3	3144154	3145140	hybA	-	8337	6807	58700	21840	17553	12803	13287	20186	81517	hybA	10240.1	6174.97	55661.9	19653.6	16565.7	15195.4	11688.6	21633.5	86254.4
NC_000913.3	3142986	3144164	hybB	-	10919	6707	61500	20234	15242	11305	10759	20676	81346	hybB	13411.1	6084.27	58316.9	18208.5	14384.8	13417.6	9464.85	22158.6	86073.5
NC_000913.3	3141286	3142989	hybC	-	43660	27726	122507	49811	34205	38445	41913	36329	131658	hybC	53621.2	25148.9	116165	44823.3	32280.3	45626.6	36868.9	38933.3	139309
NC_000913.3	3140792	3141286	hybD	-	25476	17027	39991	30735	21761	23874	23215	18198	34526	hybD	31289	15444.7	37921.5	27657.8	20536.8	28334.2	20421.5	19503.1	36533.1
NC_000913.3	3140311	3140799	hybE	-	28236	13791	35088	27675	22142	20415	25836	22138	35128	hybE	34678.6	12509.6	33272.4	24904.3	20896.4	24229.1	22727.1	23725.4	37170.1
NC_000913.3	3139977	3140318	hybF	-	8007	7444	16690	9384	7905	8634	10921	8533	15566	hybF	9834.83	6752.74	15826.9	8445.09	7460.91	10247.8	9607.35	9145.51	16471.5
NC_000913.3	3139716	3139964	hybG	-	4465	2613	10703	4156	3386	2797	5720	3069	8783	hybG	5484.81	2370.94	10149.8	3740.68	3196.32	3320.59	5032.38	3289.98	9294.38
NC_000913.3	3145143	3146261	hybO	-	9880	10514	83052	42102	30625	26573	20127	32550	151386	hybO	12135.1	9537.28	78753.1	37886.4	28901.8	31537.3	17705.2	34883.5	160183
NC_000913.3	2849974	2850435	hycA	-	0	109	141	70	101	291	0	128	112	hycA	1.22813	99.7719	134.648	63.8894	96.2576	346.537	0.879632	138.244	119.566
NC_000913.3	2849238	2849849	hycB	-	0	203	0	1472	316	93	154	61	0	hycB	1.22813	185.031	0.948228	1325.48	299.153	111.556	136.343	66.4427	1.0581
NC_000913.3	2847415	2849241	hycC	-	867	1316	1248	1684	700	967	2713	491	1168	hycC	1066.01	1194.54	1184.34	1516.25	661.535	1148.79	2387.32	527.255	1236.92
NC_000913.3	2846489	2847412	hycD	-	447	474	209	1088	668	835	620	1090	515	hycD	550.2	430.833	199.128	979.937	631.336	992.141	546.252	1169.18	545.981
NC_000913.3	2844762	2846471	hycE	-	3572	2056	1534	1920	1798	1190	2360	2614	2670	hycE	4388.09	1865.73	1455.53	1728.61	1697.72	1413.44	2076.81	2802.38	2826.19
NC_000913.3	2844210	2844752	hycF	-	810	736	780	702	476	0	825	809	401	hycF	996.01	668.471	740.566	632.595	450.146	1.18677	726.576	868.041	425.357
NC_000913.3	2843443	2844210	hycG	-	2154	1122	2165	2256	2634	2095	1457	1406	2693	hycG	2646.61	1018.58	2053.86	2030.96	2486.65	2487.47	1282.5	1507.82	2850.53
NC_000913.3	2843036	2843446	hycH	-	3562	2804	4228	5166	3470	5073	3395	2198	3614	hycH	4375.81	2544.18	4010.05	4649.53	3275.59	6021.68	2987.23	2356.57	3825.04
NC_000913.3	2842573	2843043	hycI	-	9973	7429	10279	13958	13615	12272	7013	5483	4590	hycI	12249.3	6739.14	9747.78	12561	12849.4	14565.2	6169.74	5876.96	4857.75
NC_000913.3	2837578	2838105	hydN	-	392	772	1106	1129	1306	939	1558	943	1098	hydN	482.653	701.124	1049.69	1016.83	1233.42	1115.56	1371.35	1011.64	1162.86
NC_000913.3	2601201	2601818	hyfA	+	79	160	0	0	123	49	0	107	102	hyfA	98.2501	146.03	0.948228	0.89985	117.019	59.3386	0.879632	115.739	108.985
NC_000913.3	2601818	2603836	hyfB	+	2380	1613	829	2261	930	1837	1728	1575	1786	hyfB	2924.17	1463.93	787.029	2035.46	878.586	2181.29	1520.88	1688.93	1890.83
NC_000913.3	2603847	2604794	hyfC	+	220	0	0	0	0	76	0	0	0	hyfC	271.416	0.907017	0.948228	0.89985	0.943702	91.3814	0.879632	1.07166	1.0581
NC_000913.3	2604811	2606250	hyfD	+	69	175	85	520	276	206	111	647	495	hyfD	85.9688	159.635	81.5476	468.822	261.405	245.662	98.5188	694.433	524.819
NC_000913.3	2606262	2606912	hyfE	+	0	327	0	0	93	0	304	422	0	hyfE	1.22813	297.502	0.948228	0.89985	88.708	1.18677	268.288	453.31	1.0581
NC_000913.3	2606917	2608497	hyfF	+	2174	862	2299	1618	1022	1344	1646	1288	1810	hyfF	2671.17	782.756	2180.92	1456.86	965.407	1596.21	1448.75	1381.36	1916.22
NC_000913.3	2608487	2610154	hyfG	+	5179	2212	3702	2332	2156	2063	3350	2772	2778	hyfG	6361.69	2007.23	3511.29	2099.35	2035.56	2449.5	2947.65	2971.7	2940.47
NC_000913.3	2610164	2610709	hyfH	+	868	250	976	356	125	0	669	353	444	hyfH	1067.24	227.661	926.418	321.247	118.906	1.18677	589.354	379.366	470.856
NC_000913.3	2610706	2611464	hyfI	+	2094	2211	2170	1417	1013	1233	1156	1683	1895	hyfI	2572.92	2006.32	2058.6	1275.99	956.914	1464.48	1017.73	1804.67	2006.16
NC_000913.3	2611457	2611870	hyfJ	+	703	942	814	928	261	535	1093	116	661	hyfJ	864.601	855.317	772.805	835.961	247.25	636.109	962.318	125.384	700.464
NC_000913.3	2611900	2613912	hyfR	+	1540	1401	1713	893	931	606	2524	1184	1097	hyfR	1892.54	1271.64	1625.26	804.466	879.53	720.37	2221.07	1269.91	1161.8
NC_000913.3	535710	536486	hyi	+	158	443	489	301	207	184	116	263	859	hyi	195.272	402.715	464.632	271.755	196.29	219.553	102.917	282.917	909.969
NC_000913.3	2850647	2850997	hypA	+	608	1895	24187	1134	390	1927	1324	477	15841	hypA	747.929	1719.7	22935.7	1021.33	368.987	2288.09	1165.51	512.252	16762.5
NC_000913.3	2851001	2851873	hypB	+	6109	6828	103179	5871	5989	5456	6211	5230	50055	hypB	7503.85	6194.02	97838.1	5283.92	5652.77	6476.21	5464.28	5605.83	52964.4
NC_000913.3	2851864	2852136	hypC	+	1901	2166	41054	2696	1380	1025	2933	1337	15184	hypC	2335.9	1965.51	38929.5	2426.9	1303.25	1217.63	2580.84	1433.88	16067.3
NC_000913.3	2852136	2853257	hypD	+	12060	9233	131228	6511	5515	5954	8551	6214	54594	hypD	14812.4	8375.39	124435	5859.83	5205.46	7067.22	7522.62	6660.34	57767.1
NC_000913.3	2853254	2854264	hypE	+	13712	11470	111432	11926	9497	9653	12476	7303	59332	hypE	16841.3	10404.4	105664	10732.5	8963.28	11457.1	10975.2	7827.38	62780.4
NC_000913.3	2835173	2837425	hypF	-	7659	7028	11266	7579	5450	4260	6015	7471	17288	hypF	9407.44	6375.42	10683.7	6820.87	5144.12	5056.83	5291.87	8007.41	18293.5
NC_000913.3	4557378	4558289	hypT	-	6664	8343	7435	9360	8079	7764	17284	9783	10792	hypT	8185.46	7568.15	7051.02	8423.5	7625.11	9215.28	15204.4	10485.1	11420.1
NC_000913.3	3010028	3011413	hyuA	+	1117	968	577	778	831	599	403	275	681	hyuA	1373.04	878.899	548.076	700.983	785.16	712.063	355.372	295.777	721.626
NC_000913.3	866568	867533	iaaA	+	35816	17763	24109	10644	11418	10299	13409	7993	12452	iaaA	43987.8	16112.2	22861.8	9578.91	10776.1	12223.7	11795.9	8566.82	13176.6
NC_000913.3	4558354	4559526	iadA	-	51317	63772	46178	57017	53571	47715	55357	39464	46034	iadA	63025	57843.2	43788.2	51307.7	50556	56628	48694.7	42292.9	48709.8
NC_000913.3	2876581	2877618	iap	+	7790	8915	8661	7643	7161	10048	11354	10005	9569	iap	9568.33	8086.96	8213.55	6878.46	6758.79	11925.9	9988.23	10723	10126
NC_000913.3	3336549	3336803	ibaG	-	26058	43378	31380	33826	30975	30753	44075	32045	42067	ibaG	32003.7	39345.5	29756.3	30439.2	29232.1	36498	38770.7	34342.3	44512.3
NC_000913.3	3867009	3867422	ibpA	-	93675	4712	5669	56095	21934	26082	7782	9414	8553	ibpA	115046	4274.77	5376.45	50478	20700.1	30954.6	6846.18	10089.6	9051.01
NC_000913.3	3866469	3866897	ibpB	-	35104	5502	2841	22250	5465	7094	6763	4370	6778	ibpB	43113.4	4991.31	2694.86	20022.6	5158.27	8420.14	5949.83	4684.21	7172.88
NC_000913.3	2153349	2153408	ibsA	-	45	165	322	168	157	54	245	330	18	ibsA	56.4938	150.565	306.278	152.075	149.105	65.2724	216.39	354.718	20.104
NC_000913.3	2153681	2153737	ibsB	-	62	286	295	73	124	31	745	0	271	ibsB	77.3719	260.314	280.675	66.5889	117.963	37.9767	656.206	1.07166	287.804
NC_000913.3	3056890	3056949	ibsC	-	111	0	188	68	84	242	0	0	88	ibsC	137.55	0.907017	179.215	62.0897	80.2146	288.385	0.879632	1.07166	94.1712
NC_000913.3	3194766	3194825	ibsD	+	0	0	0	0	0	0	0	0	85	ibsD	1.22813	0.907017	0.948228	0.89985	0.943702	1.18677	0.879632	1.07166	90.9969
NC_000913.3	3195141	3195200	ibsE	+	82	35	202	87	6	0	0	148	86	ibsE	101.934	32.6526	192.49	79.1868	6.60591	1.18677	0.879632	159.677	92.055
NC_000913.3	1195123	1196373	icd	+	797262	902757	838724	544545	506722	415031	574997	522247	374943	icd	979139	818817	795302	490010	478195	492548	505787	559670	396729
NC_000913.3	1211413	1211577	icdC	+	0	193	228	948	840	1311	4254	2123	1408	icdC	1.22813	175.961	217.144	853.958	793.653	1557.04	3742.84	2276.2	1490.87
NC_000913.3	2161464	2162879	iceT	+	3830	5345	4636	2153	2044	3076	2246	1904	1747	iceT	4704.95	4848.91	4396.93	1938.28	1929.87	3651.69	1976.53	2041.5	1849.56
NC_000913.3	4222804	4223628	iclR	-	32492	27279	31787	32721	26439	35230	40369	40930	41279	iclR	39905.5	24743.4	30142.3	29444.9	24951.5	41811.1	35510.8	43864	43678.5
NC_000913.3	3033065	3033613	idi	+	4227	5994	4377	5542	5173	5402	5731	3971	3993	idi	5192.52	5437.57	4151.34	4987.87	4882.71	6412.12	5042.05	4256.62	4226.06
NC_000913.3	4493375	4494406	idnD	-	3164	870	1950	4477	3150	3636	2808	3589	3254	idnD	3887.02	790.012	1849.99	4029.53	2973.6	4316.29	2470.89	3847.24	3444.13
NC_000913.3	4494623	4495186	idnK	+	1064	1079	1215	3087	2200	2173	2367	1892	1178	idnK	1307.95	979.578	1153.04	2778.74	2077.09	2580.04	2082.97	2028.64	1247.5
NC_000913.3	4492587	4493351	idnO	-	2130	2643	3164	5794	3733	2718	4146	2915	3114	idnO	2617.14	2398.15	3001.14	5214.63	3523.78	3226.83	3647.84	3124.95	3295.99
NC_000913.3	4490141	4491139	idnR	-	7316	4783	4017	2631	2764	2651	4861	3674	4101	idnR	8986.2	4339.17	3809.98	2368.41	2609.34	3147.32	4276.77	3938.34	4340.34
NC_000913.3	4491206	4492525	idnT	-	4898	2249	2500	6267	4293	2836	4083	4769	2534	idnT	6016.59	2040.79	2371.52	5640.26	4052.26	3366.87	3592.42	5111.8	2682.29
NC_000913.3	1795253	1795552	ihfA	-	137029	183258	173564	151258	152676	117129	113951	73619	92882	ihfA	168290	166219	164579	136110	144082	139007	100236	78895.3	98279.8
NC_000913.3	963828	964112	ihfB	+	70697	143643	145645	69102	52931	56625	204888	97041	141274	ihfB	86826	130288	138106	62182.4	49952	67202.1	180227	103996	149483
NC_000913.3	22391	25207	ileS	+	776654	588817	539908	691715	594187	581190	437464	345183	406113	ileS	953830	534068	511957	622441	560736	689741	384808	369918	429710
NC_000913.3	3955331	3956875	ilvA	+	23790	12512	23491	20758	14790	16974	20739	16913	13890	ilvA	29218.3	11349.5	22275.8	18680	13958.3	20145.4	18243.6	18126	14698.1
NC_000913.3	3851096	3852784	ilvB	-	17133	42515	16256	109124	85721	70991	36372	97469	22713	ilvB	21042.7	38562.7	15415.3	98196.2	80896	84251.3	31994.9	104454	24033.8
NC_000913.3	3957970	3959445	ilvC	+	33427	14447	17867	51327	46359	43087	8652	10106	7963	ilvC	41053.8	13104.6	16942.9	46187.5	43750	51135.6	7611.46	10831.2	8426.73
NC_000913.3	3953478	3955328	ilvD	+	41628	22439	29842	31387	24334	29102	41346	27884	31035	ilvD	51125.6	20353.5	28298	28244.5	22965	34538.6	36370.2	29883.1	32839.3
NC_000913.3	3952484	3953413	ilvE	+	27415	12542	25996	26060	23958	28190	26539	19210	19020	ilvE	33670.3	11376.7	24651.1	23451	22610.1	33456.3	23345.4	20587.6	20126.2
NC_000913.3	3950560	3952204	ilvG	+	45158	68397	65499	166982	123206	141051	103816	79910	74706	ilvG	55460.9	62038.1	62108.9	150260	116271	167396	91320.8	85637.1	79047.7
NC_000913.3	87357	87848	ilvH	+	3204	2693	2860	2848	2332	1065	3070	1605	1640	ilvH	3936.14	2443.5	2712.88	2563.67	2201.66	1265.1	2701.35	1721.08	1736.35
NC_000913.3	85630	87354	ilvI	+	13007	8133	10166	7710	7480	7073	10783	7278	9642	ilvI	15975.5	7377.67	9640.63	6938.75	7059.83	8395.22	9485.96	7800.58	10203.3
NC_000913.3	3950322	3950420	ilvL	+	36169	36555	37735	32243	27800	23172	29676	18287	11556	ilvL	44421.3	33156.9	35782.3	29014.8	26235.9	27501	26104.9	19598.4	12228.5
NC_000913.3	3952201	3952464	ilvM	+	2313	1321	3561	4802	3987	5033	4680	1567	4386	ilvM	2841.88	1199.08	3377.59	4321.98	3763.48	5974.21	4117.56	1680.36	4641.9
NC_000913.3	3850802	3851092	ilvN	-	1966	6995	1819	12907	10552	10898	5979	13393	4642	ilvN	2415.72	6345.49	1725.77	11615.3	9958.88	12934.6	5260.2	14353.8	4912.77
NC_000913.3	3950507	3950557	ilvX	+	1051	1238	1001	3235	2093	3526	1975	1073	1336	ilvX	1291.99	1123.79	950.124	2911.92	1976.11	4185.74	1738.15	1150.96	1414.68
NC_000913.3	3956927	3957820	ilvY	-	11849	13572	12165	21406	15648	16028	12534	14385	16656	ilvY	14553.3	12310.9	11536.1	19263.1	14768	19022.8	11026.2	15416.8	17624.8
NC_000913.3	2348822	2349472	inaA	-	7586	6905	9696	22751	21520	14023	11645	72722	39439	inaA	9317.79	6263.86	9194.96	20473.4	20309.4	16643.3	10244.2	77934	41731.6
NC_000913.3	926225	926443	infA	-	48903	159234	170259	83294	70539	87641	82440	45407	81169	infA	60060.3	144429	161445	74953	66568.7	104011	72517.8	48661.8	85886.2
NC_000913.3	3313342	3316014	infB	-	653065	1577948	1080655	2844712	3192692	2423001	4339831	3512217	3299185	infB	802047	1.43123e+06	1.02471e+06	2.55982e+06	3.01295e+06	2.87555e+06	3.81746e+06	3.76389e+06	3.49088e+06
NC_000913.3	1800096	1800638	infC	-	1225033	2537446	1925797	2362592	2388912	1817462	3532886	2613664	2786590	infC	1.5045e+06	2.30151e+06	1.82609e+06	2.12598e+06	2.25442e+06	2.15691e+06	3.10764e+06	2.80095e+06	2.9485e+06
NC_000913.3	20233	20508	insA	-	864	1521	1649	1289	564	1089	2222	533	3523	insA	1062.33	1380.48	1564.58	1160.81	533.191	1293.58	1955.42	572.264	3728.75
NC_000913.3	279600	279875	insA	-	2461	2366	2011	3901	1680	3589	3785	2130	4131	insA	3023.65	2146.91	1907.83	3511.22	1586.36	4260.51	3330.29	2283.7	4372.08
NC_000913.3	291071	291346	insA	-	2264	2480	2362	3326	2210	4339	3080	1329	3684	insA	2781.7	2250.31	2240.66	2993.8	2086.52	5150.59	2710.15	1425.3	3899.11
NC_000913.3	1978940	1979215	insA	-	842	789	320	1277	544	787	1875	869	2673	insA	1035.31	716.543	304.381	1150.01	514.317	935.176	1650.19	932.341	2829.37
NC_000913.3	1049833	1050108	insA	+	889	1205	1744	1228	943	2092	2157	447	2386	insA	1093.03	1093.86	1654.66	1105.92	890.854	2483.91	1898.25	480.102	2525.69
NC_000913.3	3583483	3583758	insA	+	548	801	1011	1045	295	1563	1984	0	0	insA	674.241	727.428	959.606	941.243	279.336	1856.11	1746.07	1.07166	1.0581
NC_000913.3	4518527	4518802	insA	+	2701	2283	2406	2764	1578	2530	2616	1844	1515	insA	3318.4	2071.63	2282.38	2488.09	1490.1	3003.72	2302	1977.21	1604.08
NC_000913.3	19811	20314	insB1	-	252	908	1013	632	300	1266	1817	837	1180	insB1	310.716	824.478	961.503	569.605	284.054	1503.64	1599.17	898.048	1249.62
NC_000913.3	279178	279681	insB1	-	2702	1593	1149	2485	1637	2274	2608	790	1898	insB1	3319.62	1445.78	1090.46	2237.03	1545.78	2699.9	2294.96	847.68	2009.34
NC_000913.3	290649	291152	insB1	-	2333	1829	2552	2489	1469	2868	3103	1633	2078	insB1	2866.45	1659.84	2420.83	2240.63	1387.24	3404.85	2730.38	1751.09	2199.8
NC_000913.3	1978518	1979021	insB1	-	378	747	1147	885	756	598	801	482	1314	insB1	465.46	678.449	1088.57	797.267	714.382	710.876	705.465	517.61	1391.41
NC_000913.3	1050027	1050530	insB1	+	862	2241	1738	646	491	1148	640	742	1384	insB1	1059.87	2033.53	1648.97	582.203	464.301	1363.6	563.844	796.24	1465.47
NC_000913.3	3583677	3584180	insB1	+	536	930	996	454	839	1276	1188	0	0	insB1	659.504	844.433	945.383	409.432	792.709	1515.51	1045.88	1.07166	1.0581
NC_000913.3	4518721	4519224	insB1	+	1385	1475	1247	1136	1439	1549	2641	1582	2422	insB1	1702.18	1338.76	1183.39	1023.13	1358.93	1839.5	2323.99	1696.43	2563.78
NC_000913.3	1468784	1469149	insC1	-	4451	3663	4076	2820	3323	3654	10437	7304	7610	insC1	5467.62	3323.31	3865.92	2538.48	3136.86	4337.65	9181.6	7828.45	8053.22
NC_000913.3	2069815	2070180	insC1	-	5713	3140	5324	3598	3671	3400	10354	8660	6710	insC1	7017.51	2848.94	5049.31	3238.56	3465.27	4036.21	9108.59	9281.61	7100.93
NC_000913.3	2997235	2997600	insC1	-	4384	3196	5605	3816	3627	3729	12131	8597	7502	insC1	5385.33	2899.73	5315.76	3434.73	3423.75	4426.66	10671.7	9214.1	7938.95
NC_000913.3	381351	381716	insC1	+	5130	3341	5524	3603	3952	3524	11006	7150	8958	insC1	6301.51	3031.25	5238.96	3243.06	3730.45	4183.37	9682.11	7663.41	9479.54
NC_000913.3	3186187	3186552	insC1	+	0	0	0	0	0	0	0	0	0	insC1	1.22813	0.907017	0.948228	0.89985	0.943702	1.18677	0.879632	1.07166	1.0581
NC_000913.3	4498272	4498637	insC1	+	4943	3784	6429	3823	3730	3335	10479	7040	9047	insC1	6071.85	3433.06	6097.1	3441.03	3520.95	3959.07	9218.55	7545.53	9573.72
NC_000913.3	1467921	1468826	insD1	-	8493	5533	8797	5554	5420	5227	18288	12177	11474	insD1	10431.7	5019.43	8342.51	4998.67	5115.81	6204.44	16087.6	13050.6	12141.7
NC_000913.3	2068952	2069857	insD1	-	11154	5776	8006	5472	5052	5610	19779	12312	14527	insD1	13699.7	5239.84	7592.46	4924.88	4768.52	6658.97	17399.1	13195.3	15372.1
NC_000913.3	2996372	2997277	insD1	-	10140	5775	8903	4559	5014	5917	20981	10928	12539	insD1	12454.4	5238.93	8443.02	4103.32	4732.66	7023.31	18456.4	11712.1	13268.6
NC_000913.3	381674	382579	insD1	+	11345	6312	8335	6720	5318	4863	16106	12463	12122	insD1	13934.3	5726	7904.43	6047.89	5019.55	5772.46	14168.2	13357.1	12827.4
NC_000913.3	1650845	1651537	insD1	+	6035	4387	5672	3410	3186	2657	11332	6675	9133	insD1	7412.97	3979.99	5379.3	3069.39	3007.58	3154.44	9968.87	7154.38	9664.71
NC_000913.3	3186510	3187415	insD1	+	0	0	0	0	0	0	0	0	0	insD1	1.22813	0.907017	0.948228	0.89985	0.943702	1.18677	0.879632	1.07166	1.0581
NC_000913.3	4498595	4499500	insD1	+	10765	6291	8053	4891	4487	5424	18669	13269	12181	insD1	13222	5706.95	7637.02	4402.07	4235.33	6438.23	16422.7	14220.9	12889.8
NC_000913.3	392602	392901	insE1	-	2070	1594	2147	2040	1757	2016	2593	1745	3412	insE1	2543.45	1446.69	2036.79	1836.59	1659.03	2393.72	2281.77	1871.11	3611.31
NC_000913.3	1095138	1095437	insE1	-	1860	2298	1391	2524	1179	1764	2504	2636	2903	insE1	2285.54	2085.23	1319.93	2272.12	1113.57	2094.65	2203.48	2825.96	3072.73
NC_000913.3	315291	315590	insE1	+	2103	2012	2736	1938	1626	2057	2612	1693	3529	insE1	2583.98	1825.82	2595.3	1744.81	1535.4	2442.38	2298.48	1815.39	3735.1
NC_000913.3	566842	567141	insE1	+	0	0	0	0	0	0	0	0	0	insE1	1.22813	0.907017	0.948228	0.89985	0.943702	1.18677	0.879632	1.07166	1.0581
NC_000913.3	2170236	2170535	insE1	+	1803	2232	1407	2235	1462	2114	2946	1319	3116	insE1	2215.54	2025.37	1335.1	2012.07	1380.64	2510.02	2592.28	1414.59	3298.11
NC_000913.3	391739	392605	insF1	-	3626	1847	2886	2459	1496	2076	4083	2751	3990	insF1	4454.41	1676.17	2737.53	2213.63	1412.72	2464.92	3592.42	2949.2	4222.89
NC_000913.3	1094275	1095141	insF1	-	3518	2867	2060	2407	2162	2361	4300	1477	2719	insF1	4321.77	2601.32	1954.3	2166.84	2041.23	2803.15	3783.3	1583.91	2878.04
NC_000913.3	315587	316453	insF1	+	3375	3080	3911	1677	1482	2202	2668	3415	3016	insF1	4146.15	2794.52	3709.47	1509.95	1399.51	2614.46	2347.74	3660.78	3192.3
NC_000913.3	567138	568004	insF1	+	0	0	0	0	0	0	0	0	0	insF1	1.22813	0.907017	0.948228	0.89985	0.943702	1.18677	0.879632	1.07166	1.0581
NC_000913.3	2170532	2171398	insF1	+	3618	2926	2459	2905	1635	2006	4377	2020	2829	insF1	4444.59	2654.84	2332.64	2614.96	1543.9	2381.85	3851.03	2165.82	2994.43
NC_000913.3	4502103	4503431	insG	-	15126	10860	13282	10800	12055	8021	7284	5874	6188	insG	18577.9	9851.11	12595.3	9719.28	11377.3	9520.28	6408.12	6295.98	6548.6
NC_000913.3	274101	275117	insH1	-	58570	37246	44448	124106	73661	70772	34683	43426	25503	insH1	71932.6	33783.7	42147.8	111678	69515	83991.4	30509.2	46538.8	26985.9
NC_000913.3	574737	575753	insH1	-	0	0	0	0	0	0	0	0	0	insH1	1.22813	0.907017	0.948228	0.89985	0.943702	1.18677	0.879632	1.07166	1.0581
NC_000913.3	687997	689013	insH1	-	56849	37784	42820	127287	73881	74459	28252	39173	31001	insH1	69818.9	34271.6	40604.1	114540	69722.6	88367	24852.3	41981.1	32803.3
NC_000913.3	1427746	1428726	insH1	-	17183	9297	10458	26110	12771	18687	10056	7613	7377	insH1	21104.1	8433.44	9917.51	23496	12053	22178.4	8846.46	8159.59	7806.68
NC_000913.3	2066305	2067321	insH1	-	37945	23909	29098	78348	49373	46770	29230	30150	21960	insH1	46602.5	21686.8	27592.5	70502.4	46594.3	55506.5	25712.5	32311.5	23237
NC_000913.3	2101895	2102911	insH1	-	0	0	0	0	0	0	0	0	0	insH1	1.22813	0.907017	0.948228	0.89985	0.943702	1.18677	0.879632	1.07166	1.0581
NC_000913.3	2289065	2290081	insH1	-	0	39188	43736	0	72195	73830	0	41353	0	insH1	1.22813	35545.1	41472.6	0.89985	68131.5	87620.5	0.879632	44317.3	1.0581
NC_000913.3	3365702	3366718	insH1	-	61907	41249	40684	128047	76772	77370	31196	39738	27942	insH1	76030.8	37414.4	38578.6	115224	72450.8	91821.7	27441.9	42586.5	29566.6
NC_000913.3	3652182	3653198	insH1	-	53255	40838	42429	127960	73377	79853	32123	43289	25446	insH1	65405.1	37041.7	40233.3	115146	69246.9	94768.4	28257.3	46392	26925.5
NC_000913.3	1396076	1397092	insH1	+	58280	41942	41676	123478	75136	72482	32595	40423	28701	insH1	71576.4	38043	39519.3	111113	70906.9	86020.7	28672.5	43320.6	30369.7
NC_000913.3	3130178	3131194	insH1	+	62151	40438	46959	130966	77348	73346	32996	41218	26693	insH1	76330.5	36678.9	44528.8	117851	72994.4	87046.1	29025.2	44172.6	28245
NC_000913.3	4507466	4508617	insI1	-	10411	6815	7833	4272	3800	3704	8716	6099	7947	insI1	12787.2	6182.23	7428.41	3845.06	3587.01	4396.99	7667.76	6537.1	8409.8
NC_000913.3	270603	271754	insI1	+	0	0	0	0	70	0	0	0	0	insI1	1.22813	0.907017	0.948228	0.89985	67.0028	1.18677	0.879632	1.07166	1.0581
NC_000913.3	279931	280104	insI1	+	201	546	438	60	22	206	522	428	821	insI1	248.081	496.138	416.272	54.8909	21.7051	245.662	460.048	459.74	869.761
NC_000913.3	1469358	1470509	insI1	+	140	0	10	15	189	144	50	3	123	insI1	173.166	0.907017	10.4305	14.3976	179.303	172.082	44.8613	4.28662	131.205
NC_000913.3	3720680	3721201	insJ	+	1004	1442	960	3096	2313	2555	8698	5934	7969	insJ	1234.27	1308.83	911.247	2786.84	2183.73	3033.39	7651.92	6360.28	8433.08
NC_000913.3	3721198	3722049	insK	+	1048	1645	1340	2619	2784	3537	11357	5633	9272	insK	1288.3	1492.95	1271.57	2357.61	2628.21	4198.8	9990.87	6037.71	9811.79
NC_000913.3	15445	16557	insL1	+	72345	36551	35358	75790	55122	49197	20030	31565	23701	insL1	88850	33153.3	33528.4	68200.6	52019.7	58386.8	17619.9	33827.9	25079.2
NC_000913.3	608065	609177	insL1	+	68604	34525	31348	72402	59181	47491	21300	30699	17710	insL1	84255.6	31315.7	29726	65151.9	55850.2	56362.1	18737.1	32899.8	18740.1
NC_000913.3	2514331	2515443	insL1	+	67925	35976	31661	72336	57626	53437	19465	31094	22350	insL1	83421.7	32631.7	30022.8	65092.5	54382.7	63418.7	17122.9	33323.1	23649.7
NC_000913.3	4508676	4508942	insM	-	926	565	661	393	460	128	595	894	470	insM	1138.47	513.372	627.727	354.541	435.046	153.093	524.261	959.132	498.366
NC_000913.3	270278	270535	insN	+	1283	1002	863	841	713	341	2685	1014	1756	insN	1576.91	909.738	819.269	757.674	673.803	405.876	2362.69	1087.73	1859.09
NC_000913.3	271764	272189	insN	+	14342	7948	14133	6876	5543	7095	16186	9132	14359	insN	17615	7209.88	13402.2	6188.27	5231.88	8421.33	14238.6	9787.43	15194.4
NC_000913.3	4507197	4507451	insO	+	2378	2323	1757	6142	6056	5057	13337	5354	8167	insO	2921.71	2107.91	1666.98	5527.78	5716	6002.69	11732.5	5738.72	8642.58
NC_000913.3	4509009	4509479	insO	+	1848	940	750	2640	2429	1406	2923	2015	3072	insO	2270.8	853.503	712.119	2376.5	2293.2	1669.79	2572.05	2160.46	3251.55
NC_000913.3	4509479	4509793	insO	+	958	535	694	1268	568	1019	1061	1176	2272	insO	1177.77	486.161	659.018	1141.91	536.966	1210.51	934.17	1261.34	2405.07
NC_000913.3	1503218	1503649	insP	-	0	0	61	0	0	0	475	134	0	insP	1.22813	0.907017	58.7901	0.89985	0.943702	1.18677	418.705	144.674	1.0581
NC_000913.3	1503717	1504865	insQ	+	18395	17521	17847	12101	9557	12062	20212	11672	16619	insQ	22592.6	15892.7	16924	10890	9019.9	14316	17780	12509.4	17585.7
NC_000913.3	280114	280362	insX	-	3356	2403	2433	2669	2144	2225	2955	2063	1208	insX	4122.82	2180.47	2307.99	2402.6	2024.24	2641.75	2600.19	2211.9	1279.25
NC_000913.3	1294426	1295322	insZ	-	958	2270	1816	1135	818	1765	1907	728	2530	insZ	1177.77	2059.84	1722.93	1022.23	772.892	2095.84	1678.34	781.237	2678.06
NC_000913.3	2756159	2757400	intA	+	35383	20659	23135	10318	10390	12683	24368	14121	20604	intA	43456	18739	21938.2	9285.56	9806	15053	21435.8	15133.9	21802.2
NC_000913.3	4496675	4497940	intB	+	8935	14380	21116	32438	23533	35656	172418	111888	149850	intB	10974.5	13043.8	20023.7	29190.2	22209.1	42316.7	151665	119907	158558
NC_000913.3	564815	565978	intD	-	14793	11052	10101	13985	14339	9531	27012	16060	25579	intD	18168.9	10025.3	9579	12585.3	13532.7	11312.3	23761.5	17211.9	27066.3
NC_000913.3	1199679	1200806	intE	-	1890	2574	1922	1298	413	439	2865	1021	2793	intE	2322.39	2335.57	1823.44	1168.91	390.693	522.179	2521.03	1095.23	2956.34
NC_000913.3	295696	297096	intF	-	19700	15394	8590	31202	18170	15051	74511	34705	28387	intF	24195.3	13963.5	8146.22	28078	17148	17863.3	65543.2	37192.9	30037.4
NC_000913.3	2012502	2012663	intG	+	0	0	53	245	0	142	290	173	354	intG	1.22813	0.907017	51.2043	221.363	0.943702	169.708	255.973	186.468	375.627
NC_000913.3	1647174	1647356	intK	-	167	175	77	294	0	173	175	306	181	intK	206.325	159.635	73.9618	265.456	0.943702	206.498	154.815	328.998	192.575
NC_000913.3	1651551	1652708	intQ	+	311	466	390	338	119	595	3140	1143	1324	intQ	383.175	423.577	370.757	305.049	113.244	707.316	2762.93	1225.97	1401.99
NC_000913.3	1412000	1413235	intR	-	1360	5792	4736	5426	5855	6428	8863	6292	9336	intR	1671.48	5254.35	4491.75	4883.49	5526.32	7629.75	7797.06	6743.93	9879.51
NC_000913.3	2466545	2467702	intS	+	25958	16445	16910	15494	13569	10875	24401	13377	21987	intS	31880.9	14916.8	16035.5	13943.2	12806	12907.3	21464.8	14336.6	23265.6
NC_000913.3	2558858	2560066	intZ	+	12357	9675	12833	7130	8827	10947	10594	11715	10702	intZ	15177.2	8776.29	12169.6	6416.83	8331	12992.8	9319.71	12555.5	11324.9
NC_000913.3	4556993	4557385	iraD	+	839	720	159	725	765	476	677	497	1674	iraD	1031.63	653.959	151.716	653.291	722.875	566.09	596.391	533.685	1772.32
NC_000913.3	1211680	1212003	iraM	-	445	852	314	909	524	384	3347	569	1703	iraM	547.744	773.685	298.692	818.864	495.443	456.907	2945.01	610.844	1803.01
NC_000913.3	401386	401646	iraP	+	10953	6497	12109	17238	11836	18381	25141	7092	20054	iraP	13452.9	5893.8	11483	15512.5	11170.6	21815.2	22115.7	7601.26	21220.3
NC_000913.3	2668006	2668071	iroK	-	0	90	0	922	914	542	147	1515	0	iroK	1.22813	82.5385	0.948228	830.562	863.487	644.417	130.186	1624.63	1.0581
NC_000913.3	2659563	2659886	iscA	-	104618	79671	52096	74905	82040	64440	52369	38831	36078	iscA	128485	72263.8	49399.8	67404.2	77422.2	76476.7	46066.4	41614.5	38175.3
NC_000913.3	2661643	2662131	iscR	-	61726	38181	21014	64931	47609	55293	74915	52036	46312	iscR	75808.5	34631.7	19927	58429.1	44929.6	65621.3	65898.5	55765.8	49003.9
NC_000913.3	2660317	2661531	iscS	-	441210	339700	209145	349422	309755	305885	218515	193853	175210	iscS	541863	308115	198318	314428	292317	363017	192214	207745	185391
NC_000913.3	2659903	2660289	iscU	-	99168	100983	62721	90676	76099	77256	61194	48925	45199	iscU	121792	91594.2	59474.7	81595.7	71815.7	91686.4	53829.1	52431.8	47826.3
NC_000913.3	2656536	2656736	iscX	-	28355	35298	23869	27952	26173	26833	22495	19373	20916	iscX	34824.7	32016.8	22634.2	25153.5	24700.4	31845.8	19788.2	20762.3	22132.3
NC_000913.3	440202	441101	ispA	-	60627	65485	65255	103511	83571	81443	44247	44399	43425	ispA	74458.8	59396.9	61877.5	93145.3	78867	96655.4	38922	47581.5	45949.2
NC_000913.3	3333710	3334681	ispB	+	115402	127711	149300	116547	111869	101207	104446	87252	102651	ispB	141729	115837	141571	104876	105572	120111	91875	93505.2	108616
NC_000913.3	2871780	2872490	ispD	-	50530	87286	73468	72562	60582	61799	101748	56588	76672	ispD	62058.4	79170.8	69665.3	65295.8	57172.3	73342.5	89501.7	60643.9	81127.9
NC_000913.3	1262026	1262877	ispE	-	73133	80688	78390	74988	82239	69438	92770	81249	95067	ispE	89817.7	73186.3	74332.5	67478.9	77610	82408.2	81604.4	87072	100592
NC_000913.3	2871301	2871780	ispF	-	25514	33936	36804	30230	24949	22532	39554	26911	36095	ispF	31335.6	30781.4	34899.5	27203.4	23545.4	26741.5	34793.9	28840.4	38193.3
NC_000913.3	2640686	2641804	ispG	-	173807	206136	273446	199139	158261	158085	234299	178122	247512	ispG	213458	186970	259290	179196	149352	187612	206098	190887	261894
NC_000913.3	26277	27227	ispH	+	105998	87597	94449	75778	69640	67323	63546	40662	64343	ispH	130180	79452.9	89560.1	68189.8	65720.3	79898.2	55898	43576.7	68082.6
NC_000913.3	194903	195664	ispU	+	74119	104967	121694	138649	119112	119881	146933	116522	137657	ispU	91028.7	95207.7	115395	124764	112407	142273	129248	124873	145656
NC_000913.3	3853118	3853257	istR	-	228	400	190	443	518	190	1012	321	1007	istR	281.241	363.714	181.111	399.534	489.781	226.673	891.068	345.073	1066.57
NC_000913.3	3852890	3852988	ivbL	-	16965	13483	6084	44661	39423	29317	18745	47488	15100	ivbL	20836.4	12230.2	5769.96	40189.1	37204.5	34793.8	16489.6	50891.9	15978.4
NC_000913.3	240343	240816	ivy	+	35472	26224	28601	22350	17668	16868	25092	13597	22972	ivy	43565.3	23786.5	27121.2	20112.6	16674.3	20019.6	22072.6	14572.4	24307.8
NC_000913.3	1206143	1206922	jayE	+	420	104	251	213	268	761	982	796	580	jayE	517.041	95.2368	238.953	192.568	253.856	904.32	864.679	854.11	614.758
NC_000913.3	1813867	1816128	katE	+	15776	20759	16230	689	1058	1875	1490	1627	2564	katE	19376.1	18829.7	15390.7	620.897	999.38	2226.38	1311.53	1744.66	2714.03
NC_000913.3	4133835	4136015	katG	+	616793	228591	1094043	173228	140766	141398	105550	85444	202970	katG	757501	207337	1.0374e+06	155880	132842	167808	92846.1	91567.6	214764
NC_000913.3	3283143	3284003	kbaY	+	1492	552	620	537	884	893	430	247	226	kbaY	1833.59	501.58	588.849	484.119	835.176	1060.97	379.122	265.771	240.189
NC_000913.3	3278914	3280194	kbaZ	+	2994	1122	1188	3914	4289	3286	1081	4026	1478	kbaZ	3678.24	1018.58	1127.44	3522.91	4048.48	3900.92	951.762	4315.56	1564.93
NC_000913.3	3791355	3792551	kbl	-	190417	117583	164546	201632	171363	156767	144118	153092	156617	kbl	233857	106651	156028	181440	161716	186048	126772	164063	165718
NC_000913.3	1309016	1310269	kch	-	8276	9643	8724	3704	3362	3355	10521	8403	11011	kch	10165.2	8747.27	8273.29	3333.95	3173.67	3982.8	9255.49	9006.2	11651.8
NC_000913.3	3679419	3680348	kdgK	+	53179	45720	48460	82367	70233	48768	18929	23374	16301	kdgK	65311.7	41469.7	45952.1	74118.9	66279.9	57877.6	16651.4	25050	17249.2
NC_000913.3	1909308	1910099	kdgR	-	45532	53250	54641	42259	49262	33500	40256	41334	39059	kdgR	55920.3	48299.6	51813.1	38027.7	46489.6	39758	35411.4	44296.9	41329.5
NC_000913.3	4101690	4102673	kdgT	+	4637	2734	1231	6279	4275	3137	3844	4074	2114	kdgT	5696.05	2480.69	1168.22	5651.06	4035.27	3724.09	3382.19	4367	2237.89
NC_000913.3	727059	728732	kdpA	-	518	7389	1507	1069	1066	472	6609	1566	1526	kdpA	637.397	6702.85	1429.93	962.84	1006.93	561.343	5814.37	1679.28	1615.72
NC_000913.3	724988	727036	kdpB	-	3456	9460	3933	2626	2191	2118	9123	2541	1881	kdpB	4245.63	8581.29	3730.33	2363.91	2068.59	2514.77	8025.77	2724.15	1991.35
NC_000913.3	724407	724979	kdpC	-	4163	4925	4774	4358	3679	3734	6175	4092	4298	kdpC	5113.92	4467.96	4527.79	3922.45	3472.82	4432.59	5432.61	4386.29	4548.78
NC_000913.3	721730	724414	kdpD	-	31882	29017	31528	25305	22351	20388	39397	26169	25177	kdpD	39156.3	26319.8	29896.7	22771.6	21093.6	24197.1	34655.8	28045.2	26640.9
NC_000913.3	721056	721733	kdpE	-	7452	7692	7753	5182	2775	4200	7819	5262	4945	kdpE	9153.22	6977.68	7352.56	4663.92	2619.72	4985.63	6878.73	5640.13	5233.38
NC_000913.3	728732	728821	kdpF	-	0	40	0	0	67	53	22	126	72	kdpF	1.22813	37.1877	0.948228	0.89985	64.1717	64.0856	20.2315	136.1	77.2415
NC_000913.3	1268165	1269019	kdsA	+	147867	181392	172144	172524	149715	163839	83669	68327	86357	kdsA	181601	164527	163233	155247	141287	194441	73598.8	73224.1	91375.7
NC_000913.3	970852	971598	kdsB	+	81051	102128	108765	89503	80790	68713	55385	47328	58770	kdsB	99542	92632.7	103135	80540.2	76242.6	81547.8	48719.3	50720.4	62185.8
NC_000913.3	3342273	3342839	kdsC	+	48323	54478	69711	75666	68549	66919	74551	52069	68933	kdsC	59347.9	49413.4	66102.8	68089	64690.8	79418.7	65578.4	55801.1	72939.3
NC_000913.3	3341266	3342252	kdsD	+	48187	54133	60149	71789	61027	53324	62557	48665	58240	kdsD	59180.9	49100.4	57035.9	64600.3	57592.2	63284.6	55028	52153.2	61625
NC_000913.3	2982497	2983258	kduD	-	8723	4902	7680	18801	10450	14366	9896	17035	6657	kduD	10714.2	4447.1	7283.34	16919	9862.63	17050.3	8705.72	18256.7	7044.85
NC_000913.3	2983288	2984124	kduI	-	2054	2179	4223	15303	12157	11321	9704	15128	5212	kduI	2523.8	1977.3	4005.31	13771.3	11473.5	13436.6	8536.83	16213.1	5515.89
NC_000913.3	3478802	3480607	kefB	-	20606	11757	8452	25602	18240	16305	26217	21298	13463	kefB	25308	10664.7	8015.37	23038.9	17214.1	19351.5	23062.2	22825.2	14246.3
NC_000913.3	47769	49631	kefC	+	18703	17685	16705	8850	9105	6620	7088	8387	7377	kefC	22970.9	16041.5	15841.1	7964.57	8593.35	7857.61	6235.71	8989.05	7806.68
NC_000913.3	47246	47776	kefF	+	4746	4631	3609	1945	2502	1887	3142	1706	1754	kefF	5829.91	4201.3	3423.1	1751.11	2362.09	2240.62	2764.68	1829.32	1856.97
NC_000913.3	3480607	3481161	kefG	-	6655	6134	3668	16371	10313	9519	13626	8769	8182	kefG	8174.41	5564.55	3479.05	14732.3	9733.34	11298.1	11986.8	9398.42	8658.46
NC_000913.3	2724448	2725746	kgtP	-	145099	281374	143020	462689	342887	412531	627379	401441	303056	kgtP	178201	255212	135616	416352	323584	489581	551864	430208	320666
NC_000913.3	1418008	1418229	kilR	-	0	0	0	215	66	213	0	0	199	kilR	1.22813	0.907017	0.948228	194.368	63.228	253.969	0.879632	1.07166	211.621
NC_000913.3	4560930	4561484	kptA	+	1951	882	849	1413	1387	509	2182	1469	1124	kptA	2397.3	800.896	805.993	1272.39	1309.86	605.253	1920.24	1575.33	1190.37
NC_000913.3	3931316	3933184	kup	+	17529	40858	45157	36356	32253	30153	20724	15742	20571	kup	21529	37059.8	42820.1	32715.9	30438.2	35785.9	18230.4	16871.1	21767.3
NC_000913.3	361249	361860	lacA	-	2427	2370	1718	1289	1697	729	2836	2338	2621	lacA	2981.89	2150.54	1630	1160.81	1602.41	866.343	2495.52	2506.6	2774.35
NC_000913.3	366428	367510	lacI	-	230550	252363	347138	327240	236671	298795	287996	203587	308651	lacI	283146	228898	329167	294468	223348	354602	253332	218176	326586
NC_000913.3	361926	363179	lacY	-	1794	3444	2853	5859	5390	4579	5413	3979	5082	lacY	2204.49	3124.67	2706.24	5273.12	5087.5	5435.41	4762.33	4265.19	5378.34
NC_000913.3	363231	366305	lacZ	-	41334	43632	55724	136900	92575	101039	163583	112253	130699	lacZ	50764.6	39575.9	52840	123190	87364.1	119911	143894	120298	138294
NC_000913.3	250072	250827	lafU	+	1156	555	1341	2856	1814	2322	2425	590	1293	lafU	1420.94	504.301	1272.52	2570.87	1712.82	2756.87	2133.99	633.349	1369.19
NC_000913.3	4247971	4249311	lamB	+	484757	90742	243030	360062	216562	317201	332636	150834	230838	lamB	595344	82305.4	230449	324003	204371	376446	292598	161643	244251
NC_000913.3	1242166	1243080	ldcA	-	11167	12801	12269	12490	8041	7747	9056	5115	5915	ldcA	13715.7	11611.6	11634.8	11240	7589.25	9195.1	7966.83	5482.59	6259.74
NC_000913.3	209679	211820	ldcC	+	21790	18900	28048	11763	10698	11877	17529	11655	15321	ldcC	26762.1	17143.5	26596.8	10585.8	10096.7	14096.5	15420	12491.2	16212.3
NC_000913.3	1441854	1442843	ldhA	-	86692	44405	52625	29418	33239	17100	17442	12298	18472	ldhA	106470	40277	49901.4	26472.7	31368.6	20295	15343.4	13180.3	19546.3
NC_000913.3	1269168	1269275	ldrA	-	342	312	357	149	87	0	182	480	79	ldrA	421.247	283.896	339.465	134.978	83.0457	1.18677	160.973	515.467	84.6482
NC_000913.3	1269703	1269810	ldrB	-	369	0	400	247	0	0	170	0	139	ldrB	454.407	0.907017	380.239	223.163	0.943702	1.18677	150.417	1.07166	148.134
NC_000913.3	1270238	1270345	ldrC	-	127	438	261	485	228	396	485	852	387	ldrC	157.2	398.18	248.436	437.327	216.108	471.148	427.501	914.123	410.544
NC_000913.3	3699980	3700087	ldrD	-	5385	7174	5308	6403	5536	4671	7925	7233	4818	ldrD	6614.69	6507.85	5034.14	5762.64	5225.28	5544.59	6971.97	7752.36	5099
NC_000913.3	2062391	2063323	ldtA	-	12178	11008	14709	10543	8214	7635	11444	5151	8434	ldtA	14957.3	9985.35	13948.4	9488.02	7752.51	9062.18	10067.4	5521.17	8925.1
NC_000913.3	854824	855744	ldtB	-	71250	152734	171020	159277	126422	139556	184861	81202	169449	ldtB	87505.2	138533	162167	143326	119306	165622	162611	87021.7	179296
NC_000913.3	1169412	1170374	ldtC	-	17566	12809	11659	5677	5500	7826	2539	2345	2362	ldtC	21574.5	11618.9	11056.3	5109.35	5191.3	9288.86	2234.27	2514.1	2500.3
NC_000913.3	981047	982894	ldtD	+	54392	30315	51528	38097	28573	27386	36454	19518	36588	ldtD	66801.4	27497.1	48861.2	34282.5	26965.3	32502.1	32067	20917.7	38714.9
NC_000913.3	1757721	1758725	ldtE	-	11531	13303	26712	10396	5271	7187	10108	4633	8077	ldtE	14162.7	12067	25330	9355.74	4975.2	8530.51	8892.2	4966.05	8547.36
NC_000913.3	2705325	2707124	lepA	-	247263	415623	400413	607746	539905	501399	336460	222422	288618	lepA	303671	376978	379684	546881	509510	595047	295962	238361	305389
NC_000913.3	2704335	2705309	lepB	-	115156	177026	158440	389826	349566	314285	132593	87087	108288	lepB	141427	160566	150238	350786	329887	372986	116634	93328.4	114581
NC_000913.3	81958	83529	leuA	-	3857	5395	6827	28449	15105	18203	7714	5577	4896	leuA	4738.11	4894.26	6474.5	25600.7	14255.6	21604	6786.36	5977.7	5181.53
NC_000913.3	80867	81958	leuB	-	6004	5440	5929	21854	14711	19314	8818	3834	4337	leuB	7374.9	4935.08	5622.99	19666.2	13883.7	22922.5	7757.48	4109.8	4590.05
NC_000913.3	79464	80864	leuC	-	4852	5105	7204	14203	7618	11958	6148	4387	3968	leuC	5960.09	4631.23	6831.98	12781.5	7190.06	14192.6	5408.86	4702.43	4199.61
NC_000913.3	78848	79453	leuD	-	3591	2913	2796	6645	3290	4141	3881	4000	2756	leuD	4411.43	2643.05	2652.19	5980.41	3105.72	4915.61	3414.73	4287.7	2917.19
NC_000913.3	1880121	1880759	leuE	-	7922	13552	13322	20604	19855	16615	21316	15919	16904	leuE	9730.44	12292.8	12633.2	18541.4	18738.1	19719.4	18751.1	17060.8	17887.2
NC_000913.3	83622	83708	leuL	-	13670	11037	7175	11854	9033	8485	9410	5304	5575	leuL	16789.7	10011.7	6804.48	10667.7	8525.4	10070.9	8278.22	5685.13	5899.98
NC_000913.3	84368	85312	leuO	+	1274	2044	2448	2279	1458	678	2347	2267	1223	leuO	1565.86	1854.85	2322.21	2051.66	1376.86	805.818	2065.38	2430.52	1295.12
NC_000913.3	672201	674783	leuS	-	388356	563275	590934	276620	232568	245850	498726	307573	466470	leuS	476951	510901	560341	248917	219476	291769	438696	329614	493574
NC_000913.3	4257115	4257723	lexA	+	68884	78211	91168	84706	68063	75340	134129	124888	168634	lexA	84599.4	70939.6	86449	76223.6	64232.1	89412.5	117985	133838	178433
NC_000913.3	248358	250070	lfhA	-	1525	1447	1018	2841	1939	1302	3027	1312	2158	lfhA	1874.12	1313.36	966.244	2557.37	1830.78	1546.36	2663.53	1407.08	2284.44
NC_000913.3	4595990	4597012	lgoD	+	261	122	301	262	392	138	790	529	183	lgoD	321.769	111.563	286.365	236.661	370.875	164.961	695.789	567.978	194.691
NC_000913.3	4594937	4595851	lgoR	-	2914	1634	1038	6467	6268	3667	1631	7651	1168	lgoR	3579.99	1482.97	985.208	5820.23	5916.07	4353.08	1435.56	8200.31	1236.92
NC_000913.3	4593361	4594722	lgoT	-	3366	2035	3847	9321	5870	6004	9378	7677	9597	lgoT	4135.1	1846.69	3648.78	8388.4	5540.47	7126.56	8250.07	8228.17	10155.7
NC_000913.3	2965162	2966037	lgt	-	21789	29995	36928	26136	19698	21984	38930	26938	35779	lgt	26760.9	27206.9	35017.1	23519.4	18590	26091.2	34245	28869.3	37858.9
NC_000913.3	2789982	2791250	lhgO	+	3449	3360	4066	1577	450	1420	2733	2945	2457	lhgO	4237.03	3048.48	3856.44	1419.96	425.609	1686.4	2404.92	3157.1	2600.82
NC_000913.3	1729087	1733703	lhr	+	19400	11258	17213	10173	9370	8743	11707	12946	14680	lhr	23826.9	10212.1	16322.8	9155.08	8843.43	10377.1	10298.7	13874.7	15534
NC_000913.3	2528161	2530176	ligA	-	85209	132764	139549	118075	99113	102608	112674	80661	89520	ligA	104649	120420	132325	106251	93534	121773	99112.6	86441.9	94722.4
NC_000913.3	3819488	3821170	ligB	-	1885	1550	2805	2895	3399	3442	4175	3330	3012	ligB	2316.25	1406.78	2660.73	2605.97	3208.59	4086.05	3673.35	3569.69	3188.06
NC_000913.3	161501	162031	ligT	-	10088	9320	9046	7766	6646	5831	12949	5809	9427	ligT	12390.6	8454.3	8578.61	6989.14	6272.79	6921.25	11391.2	6226.32	9975.79
NC_000913.3	659251	660216	lipA	-	136678	267773	245964	87458	83427	68551	77785	66558	100987	lipA	167859	242876	233231	78700	78731.1	81355.5	68423.1	71328.3	106856
NC_000913.3	661637	662278	lipB	-	17937	24537	26145	13981	11252	12392	15889	11105	13851	lipB	22030.1	22256.4	24792.4	12581.7	10619.5	14707.7	13977.4	11901.8	14656.8
NC_000913.3	1198695	1199588	lit	+	1037	1180	1712	2830	2452	1944	2389	1053	2490	lit	1274.79	1071.19	1624.31	2547.48	2314.9	2308.27	2102.32	1129.53	2635.73
NC_000913.3	3592724	3593437	livF	-	4370	3341	3498	2553	3279	2866	3444	2427	2230	livF	5368.14	3031.25	3317.85	2298.22	3095.34	3402.47	3030.33	2601.98	2360.63
NC_000913.3	3593439	3594206	livG	-	2413	2459	1418	2576	1661	1879	1525	1280	2527	livG	2964.7	2231.26	1345.53	2318.91	1568.43	2231.13	1342.32	1372.79	2674.88
NC_000913.3	3595477	3596403	livH	-	2930	2189	1845	4985	3786	4173	6825	4540	2448	livH	3599.64	1986.37	1750.43	4486.65	3573.8	4953.58	6004.37	4866.39	2591.29
NC_000913.3	3598555	3599658	livJ	-	3487	2079	787	3072	3187	3050	3909	4789	3304	livJ	4283.7	1886.6	747.203	2765.24	3008.52	3620.84	3439.36	5133.23	3497.03
NC_000913.3	3596451	3597560	livK	-	3826	2429	2430	9402	5049	5584	8438	4581	3124	livK	4700.04	2204.05	2305.14	8461.29	4765.69	6628.12	7423.22	4910.33	3306.57
NC_000913.3	3594203	3595480	livM	-	4542	4652	4072	7844	6008	3258	6466	2984	2754	livM	5579.38	4220.35	3862.13	7059.33	5670.7	3867.69	5688.58	3198.89	2915.07
NC_000913.3	3779827	3781017	lldD	+	154414	20812	56173	448958	131245	328846	88297	300480	57871	lldD	189641	18877.7	53265.7	403996	123857	390266	77669.8	322012	61234.5
NC_000913.3	3777399	3779054	lldP	+	30352	9426	3130	723373	357456	420047	77681	666223	15726	lldP	37277.3	8550.45	2968.9	650928	337333	498501	68331.6	713963	16640.8
NC_000913.3	3779054	3779830	lldR	+	29769	6548	5003	270961	105767	183287	44736	226690	21517	lldR	36561.3	5940.05	4744.93	243825	99813.4	217521	39352.1	242935	22768.3
NC_000913.3	689343	690881	lnt	-	98468	56108	76568	24936	22017	25216	39782	28347	32961	lnt	120932	50891.8	72604.8	22439.6	20778.4	29926.8	34994.4	30379.3	34877.2
NC_000913.3	3081913	3082671	loiP	+	38505	25967	22619	36953	28492	29152	15830	15219	21268	loiP	47290.2	23553.4	21448.9	33253.1	26888.9	34597.9	13925.5	16310.6	22504.8
NC_000913.3	937372	937983	lolA	+	33317	42948	59736	60804	48553	42851	64060	38182	59467	lolA	40918.7	38955.5	56644.3	54715.4	45820.5	50855.5	56350.1	40919	62923.3
NC_000913.3	1262877	1263500	lolB	-	23476	25203	26043	15127	15984	12531	17742	12057	15475	lolB	28832.7	22860.5	24695.6	13612.9	15085.1	14872.6	15607.3	12922	16375.2
NC_000913.3	1175427	1176626	lolC	+	33520	54270	63002	37735	30612	32193	47879	30609	47513	lolC	41168	49224.7	59741.2	33956.8	28889.5	38206.9	42116.8	32803.4	50274.7
NC_000913.3	1176619	1177320	lolD	+	29071	29124	37182	21092	27641	20612	24657	20840	23769	lolD	35704.1	26416.9	35257.9	18980.5	26085.8	24462.9	21690	22334.4	25151.1
NC_000913.3	1177320	1178564	lolE	+	42911	56998	75521	49300	46938	39866	43795	39235	45814	lolE	52701.3	51699.1	71612	44363.5	44296.4	47313	38524.4	42047.5	48477
NC_000913.3	1427389	1427598	lomR	+	442	219	101	93	273	227	1137	524	419	lomR	544.06	199.544	96.7192	84.5859	258.574	270.584	1001.02	562.619	444.403
NC_000913.3	1428796	1428984	lomR	+	49	0	0	202	375	120	0	173	0	lomR	61.4063	0.907017	0.948228	182.67	354.832	143.599	0.879632	186.468	1.0581
NC_000913.3	458888	461242	lon	+	2080628	556330	523024	408607	315443	331290	375803	279277	365675	lon	2.55527e+06	504602	495947	367686	297685	393167	330569	299290	386923
NC_000913.3	127912	129336	lpd	+	767899	1251383	661090	1304541	1376009	990503	775804	763412	495526	lpd	943078	1.13503e+06	626865	1.17389e+06	1.29854e+06	1.1755e+06	682423	818116	524319
NC_000913.3	4623101	4624117	lplA	-	18395	14871	22172	17135	10032	12083	11565	7315	9763	lplA	22592.6	13489.2	21025.1	15419.8	9468.16	14340.9	10173.8	7840.24	10331.3
NC_000913.3	2972669	2973862	lplT	-	30564	21890	28311	24578	20960	20615	24168	20495	20181	lplT	37537.7	19855.5	26846.2	22117.4	19780.9	24466.5	21259.8	21964.7	21354.6
NC_000913.3	3293400	3295436	lpoA	+	93176	94080	102882	65539	55291	57340	65294	44350	57028	lpoA	114433	85333.1	97556.5	58976.2	52179.2	68050.6	57435.6	47529	60342.6
NC_000913.3	1162638	1163279	lpoB	+	87206	50943	74344	40198	30639	31776	31768	28787	33554	lpoB	107101	46207.1	70496	36173.1	28915	37712	27945	30850.8	35504.6
NC_000913.3	1757421	1757657	lpp	+	2532569	3846535	5120328	2172579	1838241	1383018	3809457	1982404	2247604	lpp	3.11031e+06	3.48887e+06	4.85524e+06	1.955e+06	1.73475e+06	1.64133e+06	3.35092e+06	2.12446e+06	2.3782e+06
NC_000913.3	3343380	3343937	lptA	+	58321	70174	82844	89575	64401	68408	72523	52383	71369	lptA	71626.8	63649.9	78555.9	80605	60776.3	81185.8	63794.5	56137.6	75516.8
NC_000913.3	3343944	3344669	lptB	+	55324	78353	81323	77761	61454	65688	63338	40690	55776	lptB	67946.1	71068.4	77113.7	69974.2	57995.2	77957.8	55715	43606.8	59017.8
NC_000913.3	3342836	3343411	lptC	+	36703	62961	84224	86296	65781	73687	95698	49598	86372	lptC	45077.1	57107.6	79864.5	77654.4	62078.6	87450.8	84179.9	53153.1	91391.5
NC_000913.3	54755	57109	lptD	-	334224	357021	413218	298247	240456	249500	235810	179630	247675	lptD	410470	323825	391826	268379	226920	296101	207427	192503	262067
NC_000913.3	671605	672186	lptE	-	114977	144932	136119	98226	91760	90977	137166	105556	124480	lptE	141207	131457	129073	88389.6	86595	107970	120657	113121	131714
NC_000913.3	4486218	4487318	lptF	+	113145	127901	137232	122406	112841	103412	161503	120844	127132	lptF	138958	116009	130128	110148	106489	122728	142064	129504	134520
NC_000913.3	4487318	4488400	lptG	+	95362	108700	127966	103886	101107	96310	115978	92308	100671	lptG	117118	98593.6	121342	93482.7	95415.8	114299	102019	98923.5	106521
NC_000913.3	202560	203348	lpxA	+	414256	654396	510440	562327	526243	479824	875089	581178	718451	lpxA	508760	593549	484014	506011	496617	569442	769758	622824	760196
NC_000913.3	203348	204496	lpxB	+	123445	179265	200069	134516	111379	113315	205989	135264	168528	lpxB	151607	162597	189712	121045	105109	134480	181195	144958	178321
NC_000913.3	106557	107474	lpxC	+	514890	642047	687103	781811	668058	598105	682733	508132	595133	lpxC	632351	582348	651531	703514	630448	709815	600555	544544	629713
NC_000913.3	200971	201996	lpxD	+	472208	731549	615386	614873	535528	477318	862676	643364	668224	lpxD	579932	663528	583527	553295	505380	566468	758839	689466	707051
NC_000913.3	553218	553940	lpxH	-	45365	74380	72975	48610	38643	41586	35271	16393	33827	lpxH	55715.2	67464.8	69197.9	43742.6	36468.4	49354.3	31026.4	17568.7	35793.5
NC_000913.3	968366	969352	lpxK	+	31888	51462	58872	38589	38365	33288	55476	39966	49324	lpxK	39163.7	46677.8	55825	34725.2	36206.1	39506.4	48799.4	42830.9	52190.9
NC_000913.3	1115662	1116582	lpxL	-	16849	28003	25251	29801	29410	26872	18968	15198	21015	lpxL	20693.9	25400.1	23944.6	26817.3	27755.2	31892.1	16685.7	16288.1	22237.1
NC_000913.3	1939222	1940193	lpxM	-	42122	46193	51486	34832	35452	34825	46741	41421	47697	lpxM	51732.3	41898.7	48821.4	31344.5	33457.1	41330.5	41115.8	44390.1	50469.4
NC_000913.3	2495645	2496565	lpxP	+	1065	2668	6785	3207	3175	4794	4158	3795	12491	lpxP	1309.18	2420.83	6434.67	2886.72	2997.2	5690.57	3658.39	4068.01	13217.8
NC_000913.3	2268854	2269567	lpxT	+	14474	51473	33049	54458	56209	51049	92593	56706	73926	lpxT	17777.1	46687.8	31338.9	49004.9	53045.5	60584.7	81448.7	60770.4	78222.4
NC_000913.3	2405703	2406641	lrhA	-	26518	37516	45943	66938	50924	48557	46228	39216	53264	lrhA	32568.7	34028.6	43565.4	60235.1	48058	57627.2	40664.5	42027.1	56359.9
NC_000913.3	932595	933089	lrp	+	128192	78146	90903	60149	51353	43962	80637	60949	68718	lrp	157437	70880.6	86197.7	54126	48462.9	52174	70931.8	65317.4	72711.8
NC_000913.3	25207	25701	lspA	+	105996	76359	78444	105975	94270	85332	68982	61236	62626	lspA	130178	69259.8	74383.7	95362.5	88963.7	101271	60679.7	65625	66265.8
NC_000913.3	1601490	1603025	lsrA	+	580	196	136	2551	1848	1486	190	1616	179	lsrA	713.541	178.682	129.907	2296.42	1744.9	1764.73	168.01	1732.87	190.459
NC_000913.3	1605051	1606073	lsrB	+	2792	570	1423	561	825	1073	840	658	999	lsrB	3430.16	517.907	1350.28	505.716	779.498	1274.59	739.771	706.221	1058.1
NC_000913.3	1603019	1604047	lsrC	+	955	806	757	3081	1187	976	460	1814	663	lsrC	1174.09	731.963	718.757	2773.34	1121.12	1159.48	405.511	1945.06	702.58
NC_000913.3	1604047	1605039	lsrD	+	1207	407	1390	1458	1401	814	1137	576	255	lsrD	1483.58	370.063	1318.98	1312.88	1323.07	967.219	1001.02	618.345	270.874
NC_000913.3	1606100	1606975	lsrF	+	3279	931	2591	1974	1128	580	1554	1593	1762	lsrF	4028.25	845.34	2457.81	1777.2	1065.44	689.514	1367.83	1708.22	1865.44
NC_000913.3	1606999	1607289	lsrG	+	1348	1321	458	283	479	40	733	1508	1078	lsrG	1656.74	1199.08	435.236	255.557	452.977	48.6576	645.65	1617.13	1141.69
NC_000913.3	1598617	1600209	lsrK	-	5877	3286	3012	7086	5053	3950	3321	5443	3600	lsrK	7218.92	2981.36	2857.01	6377.24	4769.47	4688.93	2922.14	5834.1	3810.23
NC_000913.3	1600288	1601241	lsrR	-	4990	2495	5666	9073	11120	3980	1323	7520	2076	lsrR	6129.58	2263.91	5373.61	8165.24	10494.9	4724.54	1164.63	8059.92	2197.68
NC_000913.3	908293	909294	ltaE	-	45602	28479	37964	29861	23262	23264	18219	19453	20395	ltaE	56006.2	25831.8	35999.5	26871.3	21953.3	27610.2	16026.9	20848	21581.1
NC_000913.3	2814218	2814733	luxS	-	165356	192799	226466	75205	66530	62902	145542	97334	154649	luxS	203079	174873	214742	67674.1	62785.4	74651.5	128024	104310	163636
NC_000913.3	2977637	2978899	lysA	-	10845	9356	924	3777	2873	2201	2125	3133	4031	lysA	13320.3	8486.96	877.111	3399.63	2712.2	2613.27	1870.1	3358.57	4266.27
NC_000913.3	4231884	4233233	lysC	-	31183	34385	14954	13779	11570	6620	12476	9617	10787	lysC	38297.9	31188.7	14180.7	12399.9	10919.6	7857.61	10975.2	10307.2	11414.8
NC_000913.3	2247063	2248532	lysP	-	37546	135114	75579	36220	30224	33038	44246	34030	49448	lysP	46112.4	122552	71667	32593.5	28523.4	39209.7	38921.1	36469.5	52322.1
NC_000913.3	2979021	2979956	lysR	+	12165	5588	4825	6683	5899	4967	7685	5570	3311	lysR	14941.4	5069.32	4576.15	6014.6	5567.84	5895.88	6760.86	5970.2	3504.44
NC_000913.3	3033657	3035174	lysS	-	482809	791689	584365	473238	449886	407100	245592	157055	247794	lysS	592951	718076	554112	425844	424559	483136	216032	168310	262193
NC_000913.3	4353200	4354717	lysU	-	528385	371017	520211	118361	117505	94669	149212	116918	137352	lysU	648924	336520	493279	106508	110891	112352	131253	125297	145334
NC_000913.3	3747084	3748580	lyxK	+	4693	2310	1258	1324	2966	1959	1378	1455	1541	lyxK	5764.82	2096.12	1193.82	1192.3	2799.96	2326.07	1213.01	1560.33	1631.59
NC_000913.3	479367	479918	maa	-	37375	37965	21944	59366	39099	41328	79187	65676	62550	maa	45902.4	34435.8	20808.9	53421.4	36898.7	49048.1	69656.3	70383.1	66185.4
NC_000913.3	919235	920350	macA	+	10291	8368	11024	9318	6488	7656	6890	7522	9112	macA	12639.9	7590.82	10454.2	8385.7	6123.68	9087.11	6061.55	8062.07	9642.49
NC_000913.3	920347	922293	macB	+	20405	10049	19339	11538	10594	8478	8735	7287	11086	macB	25061.1	9115.52	18338.7	10383.4	9998.52	10062.6	7684.47	7810.23	11731.2
NC_000913.3	1553972	1555669	maeA	-	194143	180394	170850	114960	109484	107940	45097	36168	46458	maeA	238433	163621	162006	103448	103321	128101	39669.7	38760.7	49158.4
NC_000913.3	2576098	2578377	maeB	-	531176	263715	317206	477479	296352	327014	134474	165048	151606	maeB	652352	239195	300784	429661	279669	388092	118289	176876	160416
NC_000913.3	410144	411052	mak	+	19506	13324	13823	8491	9091	6946	12958	9554	14259	mak	23957	12086	13108.3	7641.53	8580.14	8244.5	11399.2	10239.7	15088.5
NC_000913.3	4245229	4246419	malE	-	621423	187685	351515	193011	186983	199213	8908	59444	17208	malE	763187	170234	333317	173682	176457	236421	7836.65	63704.6	18208.9
NC_000913.3	4243531	4245075	malF	-	56361	3717	23413	57835	52764	42268	3811	28138	5181	malF	69219.6	3372.29	22201.8	52043.7	49794.4	50163.6	3353.16	30155.3	5483.09
NC_000913.3	4242626	4243516	malG	-	68359	4450	24178	56164	36928	46204	7487	18241	8821	malG	83954.7	4037.13	22927.2	50540.1	34850	54834.8	6586.69	19549.1	9334.58
NC_000913.3	1698152	1699180	malI	-	6116	4189	6276	8273	11744	5350	9382	12908	8593	malI	7512.45	3800.4	5952.02	7445.36	11083.8	6350.41	8253.59	13834	9093.34
NC_000913.3	4246784	4247899	malK	+	85490	9019	36373	153834	113226	142498	50095	75367	41726	malK	104994	8181.29	34490.8	138428	106853	169114	44066.1	80768.6	44151.5
NC_000913.3	4249554	4250474	malM	+	133108	12860	46192	104077	71531	103366	15740	22150	23847	malM	163475	11665.1	43801.5	93654.6	67504.9	122673	13846.3	23738.3	25233.6
NC_000913.3	3550080	3552473	malP	-	163332	90098	172984	69609	69235	58617	20920	34720	29851	malP	200593	81721.3	164029	62638.6	65338.1	69566.2	18402.8	37209	31586.5
NC_000913.3	3547986	3550070	malQ	-	207282	79894	230806	102199	104489	97225	51397	60401	57116	malQ	254570	72466.1	218858	91964.7	98607.4	115385	45211.3	64730.2	60435.7
NC_000913.3	3737497	3739527	malS	+	4990	1972	2892	5074	4049	2587	4713	3926	3269	malS	6129.58	1789.54	2743.22	4566.74	3821.99	3071.36	4146.59	4208.39	3460
NC_000913.3	3553085	3555790	malT	+	108490	62153	50425	256972	310914	152285	30834	208696	46015	malT	133241	56374.7	47815.3	231237	293411	180729	27123.5	223651	48689.7
NC_000913.3	1699355	1700947	malX	+	9395	5210	3891	36490	39076	17643	4265	37866	8243	malX	11539.5	4726.46	3690.5	32836.4	36877	20939.4	3752.51	40580.4	8723
NC_000913.3	1700957	1702129	malY	+	22034	15049	15365	27224	25034	19211	11863	27143	14422	malY	27061.8	13650.6	14570.5	24498.4	23625.6	22800.2	10436	29089	15261
NC_000913.3	422518	424332	malZ	+	8575	10657	10129	9051	6554	8980	13429	9734	9633	malZ	10532.4	9666.99	9605.55	8145.44	6185.96	10658.4	11813.5	10432.6	10193.8
NC_000913.3	1688576	1689751	manA	+	43653	38465	47398	30961	25583	25565	15442	10739	21582	manA	53612.6	34889.3	44945	27861.2	24143.7	30341	13584.2	11509.6	22837
NC_000913.3	1902048	1903019	manX	+	237643	53944	328806	244420	226662	162999	65384	188961	241227	manX	291857	48929	311784	219942	213902	193444	57514.8	202502	255244
NC_000913.3	1903082	1903882	manY	+	197097	53294	276879	156076	149063	105991	70600	124917	137964	manY	242061	48339.5	262545	140446	140672	125788	62102.9	133869	145981
NC_000913.3	1903895	1904746	manZ	+	265675	73232	360844	199545	184969	146710	97271	165959	184413	manZ	326284	66423.6	342163	179562	174557	174112	85563.6	177852	195129
NC_000913.3	188712	189506	map	-	133280	192549	141866	123547	135229	104980	86359	64092	64908	map	163686	174646	134522	111175	127617	124588	75965.1	68685.6	68680.4
NC_000913.3	1619574	1619957	marA	+	19747	28010	22304	35177	22049	26305	40569	14952	30047	marA	24253	25406.4	21150.2	31654.9	20808.6	31219.2	35686.7	16024.5	31793.9
NC_000913.3	1619989	1620207	marB	+	10970	11044	9461	14026	8687	11239	16212	7917	13040	marB	13473.8	10018	8972.13	12622.2	8198.88	13339.3	14261.5	8485.37	13798.7
NC_000913.3	1618243	1618908	marC	-	10378	8950	11348	10386	9683	10729	13254	8486	14018	marC	12746.7	8118.71	10761.4	9346.74	9138.81	12734.1	11659.5	9095.14	14833.5
NC_000913.3	1619120	1619554	marR	+	8359	13558	10900	18079	16193	16191	19726	10045	16613	marR	10267.1	12298.2	10336.6	16269.3	15282.3	19216.2	17352.5	10765.9	17579.3
NC_000913.3	1018485	1018937	matP	+	10017	9487	10614	8924	10288	9024	16142	12182	13518	matP	12303.4	8605.78	10065.4	8031.16	9709.75	10710.6	14199.9	13056	14304.5
NC_000913.3	2911091	2911339	mazE	-	7562	4339	11808	5167	4812	4382	7798	6592	7904	mazE	9288.32	3936.45	11197.6	4650.43	4542.04	5201.62	6860.25	7065.43	8364.3
NC_000913.3	2910756	2911091	mazF	-	9359	10238	12045	6879	6559	4705	14299	8318	11691	mazF	11495.3	9286.95	11422.3	6190.97	6190.68	5584.95	12578.7	8915.11	12371.3
NC_000913.3	2909894	2910685	mazG	-	29779	26118	41912	19716	20918	13686	35390	24318	32791	mazG	36573.6	23690.4	39743.1	17742.3	19741.3	16243.3	31131.1	26061.6	34697.3
NC_000913.3	1405656	1405751	mcaS	-	4724	4228	4217	2766	2343	2642	2571	750	4752	mcaS	5802.89	3835.77	3999.62	2489.89	2212.04	3136.64	2262.41	804.814	5029.16
NC_000913.3	841796	842056	mcbA	-	332	134	942	101	103	27	480	0	379	mcbA	408.966	122.447	894.179	91.7847	98.145	33.2296	423.103	1.07166	402.079
NC_000913.3	1520262	1520927	mcbR	+	2682	3145	2901	1998	929	2627	4672	2177	4284	mcbR	3295.06	2853.47	2751.76	1798.8	877.643	3118.83	4110.52	2334.07	4533.97
NC_000913.3	1210346	1211179	mcrA	+	2437	2512	2162	3680	3867	2267	7903	5182	5375	mcrA	2994.17	2279.33	2051.02	3312.35	3650.24	2691.6	6952.61	5554.39	5688.36
NC_000913.3	4577958	4579337	mcrB	-	14244	15273	11016	13727	13298	11623	15849	7834	14744	mcrB	17494.7	13853.8	10446.6	12353.1	12550.3	13795	13942.2	8396.42	15601.7
NC_000913.3	4576912	4577958	mcrC	-	3149	4006	1985	2156	3460	1640	2851	1849	3370	mcrC	3868.6	3634.42	1883.18	1940.98	3266.15	1947.49	2508.71	1982.56	3566.87
NC_000913.3	3172530	3173111	mdaB	+	39704	30162	25463	27857	24274	21550	18267	14102	19507	mdaB	48762.7	27358.3	24145.7	25068	22908.4	25576.1	16069.1	15113.6	20641.5
NC_000913.3	883673	884905	mdfA	+	14901	31691	38913	47496	40289	41408	63860	33230	52322	mdfA	18301.5	28745.2	36899.3	42740.2	38021.7	49143	56174.2	35612.2	55363.1
NC_000913.3	3383330	3384268	mdh	-	950339	559998	664793	874608	614944	620016	487077	419891	388549	mdh	1.16714e+06	507929	630376	787017	580325	735818	428450	449980	411126
NC_000913.3	468871	470643	mdlA	+	27365	29652	27057	25913	22881	22378	27354	24028	21204	mdlA	33608.9	26895.8	25657.1	23318.7	21593.8	26558.8	24062.3	25750.8	22437.1
NC_000913.3	470636	472417	mdlB	+	24495	30771	30059	29078	28293	22047	23943	19832	28947	mdlB	30084.2	27910.7	28503.7	26166.7	26701.1	26165.9	21061.9	21254.2	30630
NC_000913.3	2154016	2155263	mdtA	+	7933	5836	5996	6688	5855	6406	5940	4595	4483	mdtA	9743.95	5294.26	5686.52	6019.1	5526.32	7603.64	5225.9	4925.33	4744.53
NC_000913.3	2155263	2158385	mdtB	+	14517	15848	13583	8910	7896	7230	7553	6043	5804	mdtB	17829.9	14375.3	12880.7	8018.57	7452.41	8581.54	6644.74	6477.09	6142.29
NC_000913.3	2158386	2161463	mdtC	+	12881	17317	13257	9770	9221	7582	7061	7034	6888	mdtC	15820.7	15707.7	12571.6	8792.44	8702.82	8999.29	6211.96	7539.1	7289.27
NC_000913.3	3659232	3660389	mdtE	+	985	539	1198	1251	620	682	1123	653	1169	mdtE	1210.93	489.789	1136.92	1126.61	586.039	810.565	988.707	700.863	1237.98
NC_000913.3	3660414	3663527	mdtF	+	7849	3420	8497	8019	6336	5881	9662	8916	11361	mdtF	9640.79	3102.9	8058.04	7216.8	5980.24	6980.59	8499.89	9555.96	12022.2
NC_000913.3	1114264	1115490	mdtG	-	1633	2605	1949	1902	1826	1462	6347	2846	4405	mdtG	2006.76	2363.69	1849.04	1712.42	1724.14	1736.25	5583.91	3051	4662
NC_000913.3	1124118	1125326	mdtH	-	976	1988	1225	1668	1589	1866	2800	1202	1334	mdtH	1199.88	1804.06	1162.53	1501.85	1500.49	2215.7	2463.85	1289.2	1412.57
NC_000913.3	1672820	1673149	mdtI	-	2329	2045	2101	8879	9812	7592	4702	2270	1983	mdtI	2861.53	1855.76	1993.17	7990.67	9260.54	9011.15	4136.91	2433.73	2099.28
NC_000913.3	1673136	1673501	mdtJ	-	1575	2299	1757	9913	4642	5320	4457	2509	3250	mdtJ	1935.53	2086.14	1666.98	8921.12	4381.61	6314.81	3921.4	2689.86	3439.89
NC_000913.3	1743457	1744830	mdtK	+	16893	29555	35486	63062	43804	47921	127815	60174	86419	mdtK	20748	26807.8	33649.8	56747.3	41338.9	56872.4	112431	64486.9	91441.3
NC_000913.3	3891615	3892790	mdtL	+	3317	3604	5623	3540	2541	3357	3709	2319	2715	mdtL	4074.92	3269.8	5332.83	3186.37	2398.89	3985.18	3263.44	2486.24	2873.81
NC_000913.3	4567287	4568519	mdtM	-	2979	2930	4418	2678	2400	2892	6619	5598	10352	mdtM	3659.81	2658.47	4190.22	2410.7	2265.83	3433.33	5823.17	6000.2	10954.5
NC_000913.3	4303078	4304109	mdtN	-	49	134	0	114	426	85	506	302	43	mdtN	61.4063	122.447	0.948228	103.483	402.961	102.062	445.974	324.712	46.5565
NC_000913.3	4301027	4303078	mdtO	-	994	775	298	1089	385	737	1012	663	645	mdtO	1221.99	703.845	283.52	980.837	364.269	875.837	891.068	711.58	683.535
NC_000913.3	4299564	4301030	mdtP	-	1265	1181	678	2689	1562	1448	2520	1280	1009	mdtP	1554.81	1072.09	643.847	2420.6	1475.01	1719.63	2217.55	1372.79	1068.68
NC_000913.3	2227323	2228758	mdtQ	-	1069	241	450	861	1143	538	3028	1738	2048	mdtQ	1314.09	219.498	427.651	775.671	1079.59	639.67	2664.41	1863.61	2168.05
NC_000913.3	4341911	4343266	melA	+	7224	4134	9167	6747	3655	3720	6708	3234	4029	melA	8873.21	3750.51	8693.35	6072.19	3450.17	4415.98	5901.45	3466.81	4264.15
NC_000913.3	4343369	4344790	melB	+	1707	1913	2038	1954	2813	1525	2237	1728	1915	melB	2097.64	1736.03	1933.44	1759.21	2655.58	1811.01	1968.62	1852.89	2027.33
NC_000913.3	4340720	4341628	melR	-	2016	2085	698	7957	9586	3423	1062	12770	1387	melR	2477.13	1892.04	662.811	7161.01	9047.27	4063.5	935.049	13686.1	1468.65
NC_000913.3	4119423	4120349	menA	-	16129	26474	24996	24362	15750	20172	27088	17701	19826	menA	19809.7	24013.3	23702.8	21923.1	14864.2	23940.7	23828.4	18970.5	20979
NC_000913.3	2375962	2376819	menB	-	52396	84510	98282	25331	31020	19797	30902	23445	44477	menB	64350.1	76652.9	93194.7	22795	29274.6	23495.7	27183.3	25126	47062.3
NC_000913.3	2375000	2375962	menC	-	60286	105556	130388	31847	42533	27820	36289	32262	69247	menC	74040	95742	123638	28658.4	40139.4	33017.2	31921.9	34574.8	73271.5
NC_000913.3	2377589	2379259	menD	-	26528	37261	57760	21556	22283	18166	19442	13176	40422	menD	32580.9	33797.3	54770.6	19398.1	21029.4	21560.1	17102.7	14121.2	42771.7
NC_000913.3	2373648	2375003	menE	-	23102	50499	54106	14798	20148	14633	19837	19518	32353	menE	28373.4	45804.4	51305.7	13316.9	19014.6	17367.2	17450.1	20917.7	34233.9
NC_000913.3	2379348	2380643	menF	-	34193	39842	59668	26154	22280	22075	28266	15824	31193	menF	41994.5	36138.3	56579.8	23535.6	21026.6	26199.2	24864.6	16959	33006.5
NC_000913.3	2376834	2377592	menH	-	5542	10761	13519	4305	3644	1788	4117	5167	13514	menH	6807.5	9761.32	12820	3874.76	3439.79	2123.13	3622.33	5538.32	14300.3
NC_000913.3	1765222	1765632	menI	-	7752	4754	5870	5387	2983	2881	7148	5418	5181	menI	9521.66	4312.87	5567.04	4848.39	2816.01	3420.27	6288.49	5807.3	5483.09
NC_000913.3	2445560	2446384	mepA	-	31941	32797	39363	26583	25029	22362	28679	19111	24458	mepA	39228.8	29748.3	37326	23921.6	23620.9	26539.8	25227.9	20481.5	25880.1
NC_000913.3	1734435	1735250	mepH	+	7471	7272	7277	12974	12579	7375	10756	11064	11225	mepH	9176.56	6596.73	6901.2	11675.6	11871.8	8753.62	9462.21	11857.9	11878.3
NC_000913.3	1940313	1941635	mepM	-	53501	57575	55830	104603	90007	85985	76733	85160	95930	mepM	65707.2	52222.4	52940.5	94127.9	84940.7	102046	67497.7	91263.3	101505
NC_000913.3	2269979	2270545	mepS	+	323638	339853	255917	876975	682268	624070	334372	559394	369113	mepS	397469	308253	242669	789147	643858	740629	294125	599479	390561
NC_000913.3	4214280	4215209	metA	+	1348	5955	2613	1585	1274	730	7288	3153	4475	metA	1656.74	5402.19	2478.67	1427.16	1203.22	867.53	6411.64	3380	4736.07
NC_000913.3	4128672	4129832	metB	+	18908	24864	21943	22981	21825	22337	39807	23796	30389	metB	23222.6	22553	20807.9	20680.4	20597.2	26510.1	35016.4	25502.2	32155.7
NC_000913.3	3152236	3153423	metC	+	10564	10654	12148	4126	4519	6356	5450	2913	4171	metC	12975.1	9664.26	11520	3713.68	4265.53	7544.3	4794.88	3122.81	4414.41
NC_000913.3	4013053	4015314	metE	+	20657	20630	21592	17384	11725	13063	23980	15265	16341	metE	25370.6	18712.7	20475.1	15643.9	11065.8	15504	21094.5	16359.9	17291.5
NC_000913.3	4132616	4133506	metF	+	1552	2783	2055	2912	3004	3084	5338	2225	4472	metF	1907.28	2525.13	1949.56	2621.26	2835.82	3661.19	4696.36	2385.51	4732.89
NC_000913.3	2194300	2196333	metG	+	219161	318319	289425	157888	133769	129809	176308	113006	155164	metG	269158	288722	274442	142076	126239	154055	155087	121105	164181
NC_000913.3	4223828	4227511	metH	+	134628	81474	171385	61988	55280	44655	42909	51404	38042	metH	165341	73899.2	162513	55780.8	52168.8	52996.5	37745	55088.5	40253.4
NC_000913.3	220968	221621	metI	-	12229	30402	22347	27744	28888	19583	55608	28793	39768	metI	15020	27576	21191	24966.3	27262.6	23241.7	48915.5	30857.3	42079.7
NC_000913.3	4128078	4128395	metJ	-	30666	55347	56743	54079	48708	48695	58631	36669	44768	metJ	37662.9	50201.6	53806.2	48663.9	45966.8	57791	51574.6	39297.6	47370.2
NC_000913.3	3086706	3087860	metK	+	101357	478914	219098	136143	136603	131480	240088	69994	192546	metK	124480	434384	207756	122509	128913	156038	211190	75010.6	203735
NC_000913.3	4129835	4132267	metL	+	78370	85318	98767	76564	76292	65034	128742	91786	94230	metL	96249.4	77385.8	93654.5	68897	71997.8	77181.7	113247	98364.1	99706.1
NC_000913.3	221614	222645	metN	-	23664	75331	53298	55091	55020	57501	144672	74637	102068	metN	29063.6	68327.4	50539.6	49574.6	51923.4	68241.7	127259	79986.3	108000
NC_000913.3	220113	220928	metQ	-	61346	86142	71165	54037	47217	40616	88803	50217	61846	metQ	75341.8	78133.2	67481.6	48626.1	44559.7	48203.1	78114.9	53816.4	65440.5
NC_000913.3	4011863	4012816	metR	-	2717	8850	5205	3815	3160	3385	8314	4977	6303	metR	3338.05	8028.01	4936.47	3433.83	2983.04	4018.41	7314.14	5334.7	6670.28
NC_000913.3	1170518	1173964	mfd	-	248647	99452	106973	49081	50931	43913	32598	25969	32467	mfd	305371	90205.5	101436	44166.5	48064.6	52115.9	28675.1	27830.9	34354.5
NC_000913.3	2237769	2239289	mglA	-	59386	10323	4322	217709	204626	104814	16665	371640	41615	mglA	72934.7	9364.04	4099.19	195906	193107	124391	14660	398271	44034
NC_000913.3	2239350	2240348	mglB	-	320989	31405	15908	629536	490142	327967	91953	663443	94188	mglB	394216	28485.8	15085.4	566489	462549	389223	80885.7	710984	99661.7
NC_000913.3	2236743	2237753	mglC	-	36504	5875	3272	110279	76705	56974	12460	121774	23037	mglC	44832.7	5329.63	3103.55	99235.5	72387.6	67616.3	10961.1	130501	24376.6
NC_000913.3	1908623	1908766	mgrB	-	23362	18012	20042	28400	28524	25747	55769	35425	40113	mgrB	28692.7	16338.1	19005.3	25556.6	26919.1	30557	49057.1	37964.5	42444.7
NC_000913.3	1622817	1622914	mgrR	-	2372	6116	6222	3340	2110	3174	5495	1800	4852	mgrR	2914.34	5548.22	5900.82	3006.4	1992.15	3768	4834.46	1930.05	5134.97
NC_000913.3	1026557	1027015	mgsA	-	97398	93685	134166	117554	92514	77137	37051	70454	49847	mgsA	119618	84974.8	127221	105782	87306.6	91545.2	32592.1	75503.5	52744.3
NC_000913.3	4467625	4470321	mgtA	+	37692	192903	289076	158131	146424	151058	808875	700006	950731	mgtA	46291.7	174967	274111	142295	138182	179272	711514	750167	1.00597e+06
NC_000913.3	4467431	4467484	mgtL	+	4700	8125	6682	10642	9781	11609	24306	13170	25679	mgtL	5773.42	7370.42	6337	9577.11	9231.29	13778.4	21381.2	14114.8	27172.1
NC_000913.3	368611	370275	mhpA	+	1360	1487	488	3925	2388	1754	3279	3029	941	mhpA	1671.48	1349.64	463.683	3532.81	2254.5	2082.78	2885.19	3247.12	996.733
NC_000913.3	370277	371221	mhpB	+	454	498	378	1982	861	904	1284	1233	644	mhpB	558.797	452.601	359.378	1784.4	813.471	1074.03	1130.33	1322.42	682.476
NC_000913.3	371239	372105	mhpC	+	520	883	121	1923	375	263	1074	1116	921	mhpC	639.854	801.803	115.684	1731.31	354.832	313.308	945.605	1197.04	975.571
NC_000913.3	372115	372924	mhpD	+	489	267	524	928	913	905	1559	817	1064	mhpD	601.782	243.081	497.819	835.961	862.543	1075.21	1372.23	876.615	1126.88
NC_000913.3	373868	374881	mhpE	+	818	528	388	848	967	814	821	991	380	mhpE	1005.84	479.812	368.861	763.973	913.503	967.219	723.058	1063.08	403.137
NC_000913.3	372921	373871	mhpF	+	987	565	864	994	582	1210	1504	960	2463	mhpF	1213.39	513.372	820.217	895.351	550.178	1437.18	1323.85	1029.86	2607.17
NC_000913.3	367587	368420	mhpR	-	10723	7650	4062	49575	34167	24755	21452	53731	6713	mhpR	13170.4	6939.59	3852.65	44611	32244.4	29379.7	18870.8	57582.2	7104.1
NC_000913.3	375459	376670	mhpT	+	3928	2204	2318	2775	3019	1865	2762	1850	2729	mhpT	4825.31	1999.97	2198.94	2497.98	2849.98	2214.52	2430.42	1983.64	2888.62
NC_000913.3	4399252	4400202	miaA	+	848679	280778	333117	432121	365390	340597	385419	261258	368031	miaA	1.04229e+06	254671	315872	388845	344820	404212	339028	279980	389416
NC_000913.3	693531	694955	miaB	-	177353	298819	271920	186271	150174	163856	278718	170262	220861	miaB	217813	271035	257843	167617	141720	194461	245170	182463	233695
NC_000913.3	2814802	2814879	micA	+	300	1284	888	485	132	191	1388	181	1939	micA	369.666	1165.52	842.974	437.327	125.512	227.86	1221.81	195.041	2052.72
NC_000913.3	1437121	1437229	micC	+	204	0	152	0	0	0	74	0	194	micC	251.766	0.907017	145.079	0.89985	0.943702	1.18677	65.9724	1.07166	206.33
NC_000913.3	2313084	2313176	micF	+	95	1092	1514	632	254	744	1696	803	2265	micF	117.9	991.369	1436.56	569.605	240.644	884.145	1492.74	861.611	2397.66
NC_000913.3	1225385	1226080	minC	-	68086	59714	73316	98144	85978	75936	54349	53695	61813	minC	83619.4	54162.5	69521.2	88315.8	81138.5	90119.8	47808	57543.6	65405.6
NC_000913.3	1224549	1225361	minD	-	297559	197319	257784	324815	238320	250206	122587	118941	123534	minD	365441	178973	244439	292286	224904	296938	107832	127465	130713
NC_000913.3	1224279	1224545	minE	-	56458	45351	64512	66855	53781	47170	24553	27615	26204	minE	69338.8	41135	61173	60160.4	50754.2	55981.2	21598.5	29594.9	27727.6
NC_000913.3	3926012	3926455	mioC	-	57883	63836	81208	95910	66160	82896	116521	63559	109544	mioC	71088.8	57901.2	77004.6	86305.5	62436.2	98379.8	102497	68114.5	115910
NC_000913.3	1865726	1866472	mipA	-	199504	322527	208185	156552	129420	110678	236959	174182	175459	mipA	245017	292538	197408	140874	122135	131351	208438	186664	185655
NC_000913.3	2464252	2465007	mlaA	-	122759	171586	153017	258031	203844	187643	241968	149918	181920	mlaA	150765	155632	145096	232190	192369	222690	212844	160662	192491
NC_000913.3	3336963	3337256	mlaB	-	58628	66474	65523	131809	118943	95556	125618	92660	97866	mlaB	72003.8	60293.9	62131.7	118609	112248	113404	110499	99300.7	103553
NC_000913.3	3337256	3337891	mlaC	-	162110	186422	183758	330201	290642	271456	327714	220880	305133	mlaC	199093	169089	174245	297132	274280	322157	288269	236708	322863
NC_000913.3	3337910	3338461	mlaD	-	70925	106481	94559	146637	125415	135618	209222	127802	211442	mlaD	87106	96581	89664.4	131952	118355	160949	184039	136961	223728
NC_000913.3	3338466	3339248	mlaE	-	84868	111564	100141	149273	152840	125496	205090	133654	148010	mlaE	104230	101191	94957.4	134324	144236	148936	180405	143232	156611
NC_000913.3	3339256	3340065	mlaF	-	118275	146241	136699	203082	168542	176714	252970	153160	215495	mlaF	145258	132644	129623	182744	159054	209720	222522	164136	228017
NC_000913.3	1667344	1668564	mlc	-	18463	6958	7055	20311	16216	12516	9032	20630	8619	mlc	22676.1	6311.93	6690.69	18277.8	15304	14854.8	7945.72	22109.3	9120.85
NC_000913.3	1718066	1718395	mliC	-	823	2192	2527	3073	1371	1487	2238	1940	2439	mliC	1011.98	1989.09	2397.12	2766.14	1294.76	1765.92	1969.5	2080.08	2581.77
NC_000913.3	2214866	2215597	mlrA	+	3556	2186	1220	938	1450	954	1924	753	1175	mlrA	4368.44	1983.65	1157.79	844.959	1369.31	1133.37	1693.29	808.029	1244.33
NC_000913.3	2946081	2947178	mltA	-	55985	55183	55259	55047	44251	51206	66907	36895	45261	mltA	68757.8	50052.8	52399.1	49535	41760.7	60771	58854.4	39539.8	47891.9
NC_000913.3	2824491	2825576	mltB	-	28692	29506	27983	21683	14143	15372	22636	10919	19618	mltB	35238.6	26763.3	26535.2	19512.4	13347.7	18244.2	19912.2	11702.5	20758.9
NC_000913.3	3104433	3105512	mltC	+	21208	22960	21836	17077	15439	11861	13822	9662	10216	mltC	26047.3	20826	20706.4	15367.6	14570.8	14077.5	12159.2	10355.4	10810.6
NC_000913.3	232597	233955	mltD	-	254333	449125	496709	309973	205980	279206	389651	155586	373103	mltD	312354	407365	470994	278930	194385	331355	342751	166736	394782
NC_000913.3	2695801	2697357	mltF	+	6913	15940	19124	12942	14510	11922	27904	15385	18410	mltF	8491.26	14458.8	18134.9	11646.8	13694.1	14149.9	24546.1	16488.5	19480.7
NC_000913.3	276715	277647	mmuM	+	9818	5661	8685	10736	10976	6421	5671	7689	6271	mmuM	12059	5135.53	8236.3	9661.69	10359	7621.44	4989.28	8241.03	6636.42
NC_000913.3	275325	276728	mmuP	+	1856	2271	849	1794	2915	1976	3251	2009	1112	mmuP	2280.63	2060.74	805.993	1615.23	2751.83	2346.25	2860.56	2154.03	1177.67
NC_000913.3	1518328	1518846	mnaT	-	9421	5129	4897	3907	2379	2994	1212	1376	1766	mnaT	11571.4	4653	4644.42	3516.61	2246.01	3554.38	1066.99	1475.67	1869.67
NC_000913.3	765984	767960	mngA	+	1737	463	666	1747	577	1597	1468	1189	512	mngA	2134.48	420.856	632.468	1572.94	545.46	1896.46	1292.18	1275.27	542.807
NC_000913.3	767978	770611	mngB	+	11960	8306	10303	9277	4068	6254	13115	5639	11235	mngB	14689.6	7534.59	9770.54	8348.81	3839.92	7423.25	11537.3	6044.14	11888.8
NC_000913.3	765153	765875	mngR	-	6502	8660	8439	5467	3799	4608	4454	2178	4168	mngR	7986.5	7855.67	8003.04	4920.38	3586.07	5469.83	3918.76	2335.14	4411.23
NC_000913.3	1192667	1193773	mnmA	-	87765	147432	175893	167597	167223	147897	150058	104245	154407	mnmA	107788	133724	166788	150813	157810	175521	131997	111716	163380
NC_000913.3	2441764	2443770	mnmC	+	25243	31938	28996	22259	21062	15357	32430	22076	22202	mnmC	31002.8	28969.2	27495.8	20030.7	19877.2	18226.4	28527.4	23658.9	23493.1
NC_000913.3	3886828	3888192	mnmE	+	76251	119966	100576	84474	85185	78969	78765	47894	65847	mnmE	93647	108812	95369.9	76014.9	80390.2	93719.3	69285.1	51327	69674
NC_000913.3	3923744	3925633	mnmG	-	213633	293538	384264	367116	273947	345022	457856	330821	418319	mnmG	262369	266245	364371	330350	258525	409463	402746	354527	442626
NC_000913.3	530132	531226	mnmH	-	10737	8837	12074	7882	9155	7196	10954	9002	15593	mnmH	13187.6	8016.21	11449.8	7093.52	8640.53	8541.19	9636.37	9648.12	16500.1
NC_000913.3	2511468	2512706	mntH	-	17919	17581	9581	24830	12832	14208	31450	22867	23225	mntH	22008	15947.2	9085.92	22344.2	12110.5	16862.8	27665.3	24506.6	24575.5
NC_000913.3	1905688	1906254	mntP	+	3986	6100	22341	18639	13837	16836	31266	13477	36638	mntP	4896.54	5533.71	21185.3	16773.2	13058.9	19981.7	27503.5	14443.8	38767.8
NC_000913.3	853183	853650	mntR	+	13998	19251	16727	23681	19877	18926	25983	20209	18331	mntR	17192.5	17461.9	15862	21310.3	18758.9	22462	22856.4	21658.2	19397.1
NC_000913.3	852869	852997	mntS	-	2382	2717	1325	4778	5559	3155	9053	7174	5653	mntS	2926.62	2465.27	1257.35	4300.38	5246.98	3745.45	7964.19	7689.13	5982.51
NC_000913.3	817044	818033	moaA	+	108098	82967	78179	52082	43802	39430	69996	40455	65875	moaA	132759	75253.4	74132.4	46866.9	41337	46795.6	61571.6	43354.9	69703.6
NC_000913.3	818055	818567	moaB	+	80598	56478	92119	24789	21703	16238	33298	25086	37102	moaB	98985.7	51227.4	87350.7	22307.3	20482.1	19272	29290.9	26884.6	39258.8
NC_000913.3	818570	819055	moaC	+	80818	74041	119394	25986	27622	21244	32841	25187	48121	moaC	99255.9	67157.3	113214	23384.4	26067.9	25213	28888.9	26992.9	50918
NC_000913.3	819048	819293	moaD	+	57238	40528	70282	14386	18324	11987	16506	19826	26774	moaD	70296.7	36760.5	66644.3	12946.1	17293.3	14227	14520.1	21247.7	28330.7
NC_000913.3	819295	819747	moaE	+	50572	53247	92462	17026	18753	15512	24661	13921	27729	moaE	62110	48296.8	87676	15321.8	17698.2	18410.4	21693.5	14919.6	29341.2
NC_000913.3	4041415	4041999	mobA	-	10469	7443	6149	11957	10414	8680	7596	4592	6357	mobA	12858.5	6751.83	5831.6	10760.4	9828.65	10302.4	6682.57	4922.12	6727.42
NC_000913.3	4040906	4041433	mobB	-	5905	4442	5519	8470	7604	6723	7731	3345	5614	mobB	7253.31	4029.88	5234.22	7622.63	7176.85	7979.85	6801.32	3585.76	5941.25
NC_000913.3	3015160	3015738	mocA	+	563	1140	2523	9295	6541	5024	5629	7556	8883	mocA	692.663	1034.91	2393.33	8365.01	6173.7	5963.53	4952.33	8098.5	9400.19
NC_000913.3	795089	795862	modA	+	17584	20558	20212	24417	23770	20631	12207	11601	11439	modA	21596.6	18647.4	19166.5	21972.5	22432.7	24485.5	10738.6	12433.4	12104.7
NC_000913.3	795862	796551	modB	+	6132	6793	7271	8963	8338	6704	8319	6642	7024	modB	7532.1	6162.27	6895.51	8066.26	7869.53	7957.3	7318.54	7119.01	7433.17
NC_000913.3	796554	797612	modC	+	13396	12259	15604	24127	18072	18373	17824	20640	15684	modC	16453.2	11120	14797.1	21711.6	17055.5	21805.7	15679.4	22120.1	16596.3
NC_000913.3	793856	794644	modE	-	24253	36944	39659	20182	18019	17457	21128	15206	23340	modE	29787	33509.7	37606.7	18161.7	17005.5	20718.7	18585.8	16296.7	24697.2
NC_000913.3	792316	793788	modF	-	32024	16660	21156	13734	13816	12809	10930	11259	9212	modF	39330.7	15111.8	20061.7	12359.4	13039.1	15202.5	9615.26	12066.8	9748.3
NC_000913.3	865129	866364	moeA	-	47799	61415	101814	93786	91986	78125	63487	36929	71485	moeA	58704.4	55705.3	96543.8	84394.3	86808.3	92717.7	55846.1	39576.3	75639.5
NC_000913.3	864380	865129	moeB	-	25876	23062	44232	38112	39216	31942	23408	20245	28981	moeB	31780.2	20918.5	41943	34296	37009.1	37909	20591.3	21696.7	30665.9
NC_000913.3	9306	9893	mog	+	35076	33207	32554	60546	56052	45597	50732	58846	50987	mog	43079	30120.2	30869.5	54483.2	52897.3	54114.4	44626.4	63063.7	53950.6
NC_000913.3	3720448	3720632	mokA	-	0	0	0	0	223	85	83	0	0	mokA	1.22813	0.907017	0.948228	0.89985	211.389	102.062	73.8891	1.07166	1.0581
NC_000913.3	1491962	1492129	mokB	-	8409	8777	8191	9986	6141	8819	5047	5463	6138	mokB	10328.5	7961.79	7767.88	8986.8	5796.22	10467.3	4440.38	5855.53	6495.69
NC_000913.3	16751	16960	mokC	-	1081	902	1296	4419	4249	3138	4381	4782	2675	mokC	1328.83	819.036	1229.85	3977.34	4010.73	3725.27	3854.55	5125.73	2831.48
NC_000913.3	1976252	1977139	motA	-	603	697	672	447	2105	1849	568	804	967	motA	741.788	633.098	638.157	403.133	1987.44	2195.53	500.511	862.683	1024.24
NC_000913.3	1975329	1976255	motB	-	1080	260	1727	58	727	545	593	1354	43	motB	1327.6	236.731	1638.54	53.0912	687.015	647.977	522.502	1452.09	46.5565
NC_000913.3	1389870	1390598	mpaA	-	7548	3614	4946	2304	2515	1320	4297	3591	2819	mpaA	9271.12	3278.87	4690.88	2074.15	2374.35	1567.72	3780.66	3849.39	2983.85
NC_000913.3	4455785	4457158	mpl	+	149934	153073	177242	316643	295297	264249	131420	104273	131418	mpl	184139	138841	168067	284932	278673	313604	115602	111746	139055
NC_000913.3	1393227	1394840	mppA	+	37762	44627	41113	87996	87901	59412	46977	98011	56738	mppA	46377.7	40478.3	38985.4	79184.1	82953.3	70509.6	41323.4	105035	60035.7
NC_000913.3	2810770	2811300	mprA	+	96817	93826	90470	26036	24230	26389	37288	32437	43114	mprA	118905	85102.7	85787.1	23429.4	22866.8	31318.9	32800.6	34762.4	45620.1
NC_000913.3	2305108	2306754	mqo	-	18220	46745	7345	57324	52756	55471	79854	62936	23351	mqo	22377.7	42399.4	6965.68	51583.9	49786.9	65832.6	70243	67446.8	24708.8
NC_000913.3	3167851	3168246	mqsA	-	8253	6298	5656	7559	6585	6407	29260	21706	20651	mqsA	10137	5713.3	5364.12	6802.87	6215.22	7604.83	25738.9	23262.4	21851.9
NC_000913.3	3168248	3168544	mqsR	-	1909	2980	2375	3683	2391	2621	12103	6897	7059	mqsR	2345.72	2703.82	2252.99	3315.05	2257.33	3111.71	10647.1	7392.28	7470.21
NC_000913.3	96002	97084	mraY	+	91635	99084	99607	92442	90686	73657	67027	55087	52886	mraY	112541	89871.8	94451.1	83184.9	85581.5	87415.2	58960	59035.4	55959.9
NC_000913.3	89634	90092	mraZ	+	93698	108570	98290	162995	119335	107432	202156	130762	124529	mraZ	115074	98475.7	93202.2	146672	112618	127498	177824	140133	131766
NC_000913.3	3522871	3525423	mrcA	+	39136	75895	64847	99576	77243	82662	96435	61841	69239	mrcA	48065.2	68838.9	61490.7	89604.4	72895.3	98102.1	84828.2	66273.3	73263
NC_000913.3	164730	167264	mrcB	+	157319	156220	170075	144874	121761	109440	162225	130266	137730	mrcB	193209	141695	161271	130366	114907	129881	142699	139601	145734
NC_000913.3	666316	668217	mrdA	-	80233	168740	187917	75962	70723	81866	101342	65626	87296	mrdA	98537.4	153051	178189	68355.3	66742.4	97157.4	89144.6	70329.6	92369.2
NC_000913.3	665201	666313	mrdB	-	35137	75281	48709	23733	22212	25174	31603	24572	30589	mrdB	43153.9	68282	46188.2	21357	20962.4	29877	27799.9	26333.8	32367.4
NC_000913.3	3400044	3401087	mreB	-	258195	283641	308310	196834	193459	157631	310195	281112	322177	mreB	317097	257268	292349	177122	182569	187073	272858	301256	340897
NC_000913.3	3398875	3399978	mreC	-	102486	120866	142323	85283	116460	85479	91272	71639	75138	mreC	125867	109628	134956	76742.8	109904	101445	80286.7	76773.4	79504.8
NC_000913.3	3398387	3398875	mreD	-	15683	23289	30189	19865	16712	16602	17396	11400	11523	mreD	19261.9	21124.4	28627	17876.4	15772.1	19704	15303	12217.9	12193.6
NC_000913.3	2193059	2194168	mrp	-	137537	164461	201401	119144	117539	110721	139547	94192	141656	mrp	168914	149170	190975	107213	110923	131402	122751	100942	149888
NC_000913.3	4586949	4587863	mrr	+	30461	23344	19444	22143	24720	17671	25027	21934	20368	mrr	37411.2	21174.3	18438.3	19926.3	23329.2	20972.6	22015.4	23506.8	21552.5
NC_000913.3	966621	968369	msbA	+	104138	184352	202139	143357	139432	134188	192175	138153	181315	msbA	127896	167211	191675	129001	131583	159252	169044	148054	191851
NC_000913.3	486536	489898	mscK	+	99632	136438	141094	62432	56729	59237	101758	66768	88625	mscK	122362	123752	133790	56180.4	53536.2	70302	89510.5	71553.4	93775.4
NC_000913.3	3438024	3438434	mscL	+	26859	36198	43323	28904	25147	24794	38787	23055	41323	mscL	32987.5	32833.1	41081	26010.2	23732.2	29426	34119.2	24708.1	43725
NC_000913.3	4386047	4389370	mscM	-	87538	83223	86203	36626	38807	33661	46101	37131	37889	mscM	107509	75485.6	81741	32958.8	36623.2	39949.1	40552.8	39792.7	40091.5
NC_000913.3	3068947	3069807	mscS	-	94647	201223	157414	36784	43812	35969	120947	40403	95974	mscS	116240	182514	149265	33101	41346.4	42688.2	106390	43299.2	101551
NC_000913.3	4441538	4442176	msrA	-	36934	16009	24114	7223	6070	4885	6148	3246	5355	msrA	45360.8	14521.3	22866.5	6500.52	5729.21	5798.56	5408.86	3479.67	5667.2
NC_000913.3	1862016	1862429	msrB	-	20818	31337	17661	42964	40676	32505	38526	50701	24132	msrB	25568.4	28424.1	16747.6	38662.1	38387	38577.2	33889.6	54335.1	25535.2
NC_000913.3	1915631	1916128	msrC	-	56478	58939	58590	33029	24343	28262	37587	24125	37753	msrC	69363.3	53459.6	55557.6	29722.1	22973.5	33541.7	33063.6	25854.8	39947.6
NC_000913.3	1113807	1114181	msyB	-	19206	20472	18029	1877	899	1871	6622	3158	9781	msyB	23588.6	18569.4	17096.5	1689.92	849.332	2221.64	5825.81	3385.36	10350.4
NC_000913.3	2043651	2044448	mtfA	+	10836	6954	5006	11182	12491	5047	10125	23925	8833	mtfA	13309.2	6308.3	4747.78	10063	11788.7	5990.82	8907.16	25640.4	9347.28
NC_000913.3	3349081	3349809	mtgA	-	21360	13130	22543	11527	9297	6977	7587	4799	6873	mtgA	26234	11910	21376.8	10373.5	8774.54	8281.29	6674.65	5143.95	7273.4
NC_000913.3	3772281	3774194	mtlA	+	85968	40299	49983	97563	76513	52037	45436	138861	37139	mtlA	105581	36552.8	47396.2	87793	72206.4	61757.2	39967.9	148812	39297.9
NC_000913.3	3774424	3775572	mtlD	+	76316	47023	60118	133283	83249	92839	55800	72252	43619	mtlD	93726.9	42651.6	57006.5	119936	78563.2	110180	49084.4	77430.4	46154.5
NC_000913.3	3775572	3776159	mtlR	+	30399	25729	25596	51482	38064	37163	38435	41516	31714	mtlR	37335	23337.5	24271.8	46327	35922	44105.2	33809.6	44491.9	33557.7
NC_000913.3	178455	179153	mtn	-	65308	83388	73631	55280	53906	40004	51787	38781	44319	mtn	80207.7	75635.2	69819.9	49744.6	50872.1	47476.8	45554.4	41561	46895.1
NC_000913.3	3304573	3305817	mtr	-	4625	7222	7919	6735	10905	6830	11478	7862	7614	mtr	5681.31	6551.38	7509.96	6061.39	10292	8106.83	10097.3	8426.43	8057.45
NC_000913.3	3214967	3215473	mug	-	15729	16101	20663	12584	7606	10768	23891	14382	16860	mug	19318.4	14604.8	19594.2	11324.6	7178.74	12780.3	21016.2	15413.6	17840.7
NC_000913.3	976326	980786	mukB	+	692165	552434	590587	459968	467583	401454	472960	428831	454297	mukB	850067	501068	560012	413903	441260	476435	416032	459560	480694
NC_000913.3	975622	976326	mukE	+	88405	76552	85171	78327	76038	63245	61406	54273	77745	mukE	108574	69434.9	80762.4	70483.5	71758.1	75058.5	54015.6	58163.1	82263.3
NC_000913.3	974319	975641	mukF	+	122228	135106	160501	138538	118810	110972	133647	94572	134325	mukF	150113	122544	152192	124664	112122	131700	117561	101350	142131
NC_000913.3	3335235	3336494	murA	-	197563	282840	199606	165437	179524	159871	221823	157050	200637	murA	242633	256542	189273	148869	169418	189731	195124	168305	212296
NC_000913.3	4172057	4173085	murB	+	30197	40706	51360	33699	26149	31077	45087	28017	49660	murB	37086.9	36921.9	48701.9	30325	24677.8	36882.5	39660.9	30025.7	52546.5
NC_000913.3	100765	102240	murC	+	184775	204235	232685	139577	128157	125356	124146	115866	140282	murC	226928	185245	220639	125599	120943	148770	109204	124170	148434
NC_000913.3	97087	98403	murD	+	168613	129199	125640	131711	118212	116174	84282	75993	83067	murD	207079	117187	119136	118521	111558	137873	74138.1	81439.4	87894.5
NC_000913.3	93166	94653	murE	+	212742	172533	205534	132065	126249	103816	105914	95725	98235	murE	261275	156491	194894	118840	119142	123207	93166.3	102585	103944
NC_000913.3	94650	96008	murF	+	138634	114752	138857	107185	93393	86039	70133	55296	58780	murF	170261	104083	131669	96451.4	88136.1	102110	61692.1	59259.4	62196.3
NC_000913.3	99644	100711	murG	+	74716	82968	108818	102187	81904	75806	78224	58399	74002	murG	91761.9	75254.3	103185	91953.9	77293.9	89965.6	68809.2	62584.7	78302.8
NC_000913.3	4165428	4166285	murI	+	39092	61195	59326	56800	46138	38174	32783	23665	25790	murI	48011.1	55505.8	56255.5	51112.4	43541.5	45305	28837.9	25361.8	27289.5
NC_000913.3	1127839	1129374	murJ	+	19836	42822	44716	30811	26770	26446	37985	29313	34542	murJ	24362.3	38841.2	42401.9	27726.2	25263.8	31386.5	33413.7	31414.5	36550.1
NC_000913.3	2546673	2548097	murP	+	10752	4297	8065	42128	27766	21418	5061	25960	5099	murP	13206	3898.36	7648.4	37909.8	26203.8	25419.5	4452.7	27821.3	5396.33
NC_000913.3	2545773	2546669	murQ	+	13228	7207	9416	54236	47501	26556	5945	36413	8250	murQ	16246.9	6537.78	8929.46	48805.2	44827.7	31517.1	5230.29	39023.3	8730.41
NC_000913.3	2544752	2545609	murR	-	3074	2037	2174	4951	3173	3096	2543	3587	1946	murR	3776.49	1848.5	2062.39	4456.06	2995.31	3675.43	2237.78	3845.1	2060.13
NC_000913.3	2969662	2970351	mutH	+	12769	6180	8642	12414	10423	10164	13777	6361	9836	mutH	15683.2	5606.27	8195.53	11171.6	9837.15	12063.5	12119.6	6817.88	10408.6
NC_000913.3	4397412	4399259	mutL	+	119884	98449	113068	112239	98455	103936	123913	86053	122042	mutL	147234	89295.8	107215	100999	92913.1	123349	108999	92220.3	129134
NC_000913.3	3810343	3811152	mutM	-	73646	12840	19847	10865	10321	11691	23105	17124	24782	mutM	90447.8	11647	18820.4	9777.77	9740.89	13875.7	20324.8	18352.1	26223
NC_000913.3	2857093	2859654	mutS	+	103541	130955	131002	123629	113431	100371	132170	92369	116339	mutS	127163	118779	124221	111248	107046	119119	116262	98988.9	123100
NC_000913.3	111044	111433	mutT	+	5774	5999	6423	5490	7451	6751	9842	8993	10054	mutT	7092.43	5442.1	6091.41	4941.08	7032.47	8013.08	8658.22	9638.47	10639.2
NC_000913.3	3103013	3104065	mutY	+	42853	48970	48778	58216	45383	40943	35580	32985	34949	mutY	52630.1	44417.5	46253.6	52386.6	42829	48591.2	31298.2	35349.6	36980.7
NC_000913.3	3248439	3248822	mzrA	+	11656	12945	16899	28606	24409	19333	19605	12843	16434	mzrA	14316.3	11742.2	16025	25742	23035.8	22945	17246.1	13764.3	17389.9
NC_000913.3	2061016	2061933	nac	-	575	308	702	281	182	287	2041	268	1383	nac	707.4	280.268	666.604	253.758	172.697	341.79	1796.21	288.275	1464.41
NC_000913.3	782085	783128	nadA	+	6435	6922	6915	3587	3744	3383	6772	4170	4285	nadA	7904.22	6279.28	6557.94	3228.66	3534.16	4016.03	5957.75	4469.88	4535.03
NC_000913.3	2710420	2712042	nadB	+	3381	2025	1941	2240	1774	1876	1894	2458	1717	nadB	4153.52	1837.62	1841.46	2016.56	1675.07	2227.57	1666.9	2635.2	1817.82
NC_000913.3	117752	118645	nadC	-	23998	21093	22960	9055	9577	8141	11411	6708	12494	nadC	29473.8	19132.6	21772.3	8149.04	9038.77	9662.69	10038.4	7189.74	13221
NC_000913.3	669931	670572	nadD	-	12288	24945	23303	14454	10606	14388	7516	3975	7504	nadD	15092.4	22626.4	22097.5	13007.3	10009.8	17076.5	6612.2	4260.9	7941.06
NC_000913.3	1822458	1823285	nadE	+	63785	70621	90520	31960	26199	28593	35212	22071	44948	nadE	78337.2	64055.3	85834.5	28760.1	24725	33934.5	30974.5	23653.6	47560.7
NC_000913.3	2750831	2751709	nadK	+	17115	14291	17303	11186	10591	11198	12832	8288	10845	nadK	21020.6	12963.1	16408.1	10066.6	9995.69	13290.7	11288.3	8882.96	11476.2
NC_000913.3	4627315	4628547	nadR	+	39671	33768	34653	27288	19597	20485	28270	22475	26027	nadR	48722.2	30629.1	32859.9	24556	18494.7	24312.2	24868.1	24086.5	27540.3
NC_000913.3	701603	702751	nagA	-	60966	58466	102821	85076	79583	69573	59732	50731	68865	nagA	74875.1	53030.6	97498.7	76556.6	75103.6	82568.4	52543.1	54367.3	72867.3
NC_000913.3	702811	703611	nagB	-	36695	26351	62916	40805	41647	27727	24599	35154	47861	nagB	45067.3	23901.7	59659.6	36719.3	39303.3	32906.8	21639	37674.1	50642.9
NC_000913.3	700374	701594	nagC	-	69143	65457	94833	63377	47059	50876	55382	34931	57316	nagC	84917.5	59371.5	89924.2	57030.7	44410.6	60379.4	48716.7	37435.1	60647.3
NC_000913.3	703944	705890	nagE	+	216456	124507	343731	446047	364090	299990	151695	195957	173596	nagE	265836	112931	325936	401376	343593	356021	133437	210000	183683
NC_000913.3	1178593	1179504	nagK	+	38308	41760	44261	36151	33176	32008	42269	43142	44911	nagK	47048.3	37877.9	41970.4	32531.4	31309.2	37987.4	37182.1	46234.5	47521.5
NC_000913.3	1164095	1165120	nagZ	+	65276	45689	67600	22477	20116	18727	35279	28155	35343	nagZ	80168.4	41441.6	64101.1	20226.8	18984.4	22225.9	31033.4	30173.5	37397.6
NC_000913.3	3372683	3373576	nanA	-	171568	48030	259186	263566	119063	235626	23656	106968	110712	nanA	210708	43564.9	245768	237171	112361	279635	20809.5	114634	117146
NC_000913.3	4538785	4539501	nanC	-	1445	761	708	4383	3205	3355	1308	2816	4119	nanC	1775.87	691.147	672.293	3944.94	3025.51	3982.8	1151.44	3018.85	4359.38
NC_000913.3	3370347	3371036	nanE	-	52050	7928	61051	45823	17328	41944	8571	25273	39810	nanE	63925.2	7191.74	57891.2	41234.7	16353.4	49779.1	7540.21	27085	42124.1
NC_000913.3	3369475	3370350	nanK	-	87913	16280	94529	56568	17516	47497	12840	32161	61317	nanK	107969	14767.1	89636	50903.6	16530.8	56369.3	11295.4	34466.6	64880.8
NC_000913.3	4537659	4538765	nanM	-	7626	4551	6746	12746	5035	9706	11849	6843	13778	nanM	9366.92	4128.74	6397.69	11470.4	4752.48	11520	10423.6	7334.41	14579.6
NC_000913.3	3373698	3374489	nanR	-	31640	26153	23239	14847	13797	13175	17606	13031	19100	nanR	38859.1	23722.1	22036.8	13361	13021.2	15636.9	15487.7	13965.8	20210.8
NC_000913.3	4536614	4537594	nanS	-	587	1443	3011	1685	1845	1814	3994	1091	3245	nanS	722.138	1309.73	2856.06	1517.15	1742.07	2153.99	3514.13	1170.25	3434.6
NC_000913.3	3371084	3372574	nanT	-	69947	10388	62501	105257	53191	86106	17391	79925	90969	nanT	85904.9	9423	59266.1	94716.4	50197.4	102189	15298.6	85653.2	96255.6
NC_000913.3	2300267	2302753	napA	-	39047	27726	830733	43513	28900	27626	20514	19445	423552	napA	47955.9	25148.9	787725	39156.1	27273.9	32786.9	18045.7	20839.4	448163
NC_000913.3	2298269	2298718	napB	-	3589	3296	106649	3758	2683	3712	3887	2905	38689	napB	4408.97	2990.43	101128	3382.54	2532.9	4406.48	3420.01	3114.23	40938
NC_000913.3	2297657	2298259	napC	-	9619	11179	127544	15235	8731	11668	15744	8517	64612	napC	11814.6	10140.4	120942	13710.1	8240.4	13848.4	13849.8	9128.37	68367.2
NC_000913.3	2302750	2303013	napD	-	2506	1664	23830	6824	3570	2605	2633	2117	59480	napD	3078.91	1510.18	22597.2	6141.48	3369.96	3092.73	2316.95	2269.77	62937
NC_000913.3	2303003	2303497	napF	-	1374	4187	9671	6180	5880	2515	2404	3867	41891	napF	1688.67	3798.59	9171.26	5561.97	5549.91	2985.92	2115.52	4145.17	44326
NC_000913.3	2299565	2300260	napG	-	6872	5259	209880	7481	6208	5894	3349	4714	85573	napG	8440.91	4770.91	199015	6732.68	5859.44	6996.02	2946.77	5052.86	90546.1
NC_000913.3	2298715	2299578	napH	-	5489	6546	244060	12529	9431	6527	7527	5497	124006	napH	6742.41	5938.24	231425	11275.1	8900.99	7747.24	6621.87	5891.96	131212
NC_000913.3	1279864	1283607	narG	+	18415	17962	2434048	13751	10698	8943	16839	9165	617008	narG	22617.2	16292.7	2.30803e+06	12374.7	10096.7	10614.5	14813	9822.8	652859
NC_000913.3	1283604	1285142	narH	+	9162	6472	1023457	10554	5854	7950	8526	8209	304113	narH	11253.3	5871.12	970471	9497.92	5525.37	9436.02	7500.63	8798.3	321784
NC_000913.3	1285849	1286526	narI	+	3228	1399	167240	2501	1057	2692	3826	3242	65165	narI	3965.62	1269.82	158583	2251.43	998.436	3195.97	3366.35	3475.38	68952.3
NC_000913.3	1285139	1285849	narJ	+	2705	1367	275098	3963	3209	2275	7168	3825	107618	narJ	3323.31	1240.8	260856	3567.01	3029.28	2701.09	6306.09	4100.16	113872
NC_000913.3	1277957	1279348	narK	+	3522	5751	340464	932	1180	651	892	883	68800	narK	4326.69	5217.16	322838	839.56	1114.51	773.775	785.512	947.344	72798.5
NC_000913.3	1275179	1275829	narL	-	40137	37805	78663	30940	21719	25586	44091	31632	66361	narL	49294.5	34290.7	74591.4	27842.3	20497.2	30365.9	38784.8	33899.7	70217.8
NC_000913.3	2290500	2291147	narP	+	47323	45072	49296	43747	39662	32009	61656	39375	65430	narP	58119.8	40882	46744.8	39366.7	37430	37988.5	54235.5	42197.5	69232.7
NC_000913.3	2585731	2587431	narQ	+	10839	13546	21263	15626	8833	10466	22916	13522	22245	narQ	13312.9	12287.4	20163.1	14062	8336.66	12421.9	20158.5	14492	23538.6
NC_000913.3	1542672	1544060	narU	-	185	860	1157	194	233	296	85	54	181	narU	228.431	780.941	1098.05	175.471	220.826	352.471	75.6484	58.9411	192.575
NC_000913.3	1535937	1536617	narV	-	1386	1239	1215	920	838	468	1384	721	1133	narV	1703.41	1124.7	1153.04	828.762	791.766	556.596	1218.29	773.736	1199.89
NC_000913.3	1536614	1537309	narW	-	1697	1014	952	345	300	337	850	0	591	narW	2085.36	920.622	903.661	311.348	284.054	401.129	748.567	1.07166	626.397
NC_000913.3	1275822	1277618	narX	-	35181	40151	78753	59969	33693	50146	84584	42361	88687	narX	43207.9	36418.5	74676.7	53964	31797.1	59513	74403.7	45397.5	93841
NC_000913.3	1537309	1538853	narY	-	2630	2532	2777	259	1212	991	1349	466	1318	narY	3231.2	2297.47	2634.18	233.961	1144.71	1177.28	1187.5	500.463	1395.64
NC_000913.3	1538850	1542590	narZ	-	5342	4020	5125	1720	2273	2606	3663	1431	3430	narZ	6561.88	3647.11	4860.61	1548.64	2145.98	3093.91	3222.97	1534.61	3630.35
NC_000913.3	1166085	1167389	ndh	+	55919	225235	198141	20544	53374	11266	64388	84907	127736	ndh	68676.8	204293	187884	18487.4	50370.1	13371.4	56638.7	90992.2	135159
NC_000913.3	2644433	2644864	ndk	-	74190	252979	31046	828209	691448	393817	126594	235566	44271	ndk	91115.9	229457	29439.6	745265	652522	467372	111357	252447	46844.3
NC_000913.3	745935	746726	nei	+	24310	15995	22003	9530	5485	6700	14660	7464	12068	nei	29857	14508.6	20864.8	8576.47	5177.15	7952.55	12896.3	7999.91	12770.2
NC_000913.3	1726659	1727756	nemA	+	27143	16570	25841	15948	11169	11314	13467	12727	12135	nemA	33336.2	15030.2	24504.1	14351.7	10541.1	13428.3	11846.9	13640	12841.1
NC_000913.3	1726023	1726622	nemR	+	5031	4991	3890	3587	2047	2411	5481	4622	3711	nemR	6179.93	4527.83	3689.55	3228.66	1932.7	2862.49	4822.15	4954.27	3927.68
NC_000913.3	3840549	3841739	nepI	-	5328	6983	8094	2879	1860	1825	13690	4809	6530	nepI	6544.68	6334.61	7675.9	2591.57	1756.23	2167.04	12043	5154.67	6910.47
NC_000913.3	4198790	4199461	nfi	+	45045	39395	46116	21798	28058	19700	32418	26455	25548	nfi	55322.2	35732.8	43729.4	19615.8	26479.3	23380.6	28516.8	28351.7	27033.5
NC_000913.3	2250840	2251697	nfo	+	33227	29916	36180	26152	24406	24451	13901	11031	15000	nfo	40808.2	27135.2	34307.8	23533.8	23032.9	29018.9	12228.7	11822.5	15872.6
NC_000913.3	587982	590954	nfrA	-	20584	24258	22818	24594	19129	17769	38711	21501	31102	nfrA	25281	22003.3	21637.6	22131.8	18053	21088.9	34052.3	23042.7	32910.2
NC_000913.3	590941	593178	nfrB	-	5943	10929	12475	11796	4894	6867	18311	9170	13117	nfrB	7299.98	9913.69	11830.1	10615.5	4619.42	8150.74	16107.8	9828.16	13880.2
NC_000913.3	891184	891906	nfsA	+	31782	36737	49165	23878	22114	22962	29167	17414	34350	nfsA	39033.5	33322	46620.6	21487.5	20870	27251.8	25657.1	18662.9	36346.9
NC_000913.3	604771	605424	nfsB	-	111315	91616	99498	43951	42281	33822	59026	45885	49879	nfsB	136710	83098.2	94347.7	39550.2	39901.6	40140.2	51922.1	49174	52778.2
NC_000913.3	3545624	3546199	nfuA	+	324831	137709	64888	188624	185485	138775	78422	91017	56417	nfuA	398935	124905	61529.5	169734	175043	164695	68983.4	97540	59696.1
NC_000913.3	17489	18655	nhaA	+	41532	62128	69607	54370	54768	46822	48672	32129	42946	nhaA	51007.7	56352	66004.2	48925.8	51685.6	55568.2	42814.4	34432.3	45442.3
NC_000913.3	1233176	1234717	nhaB	-	65058	62374	52420	81422	76902	67728	54027	40972	47359	nhaB	79900.6	56575.2	49707	73268.5	72573.5	80378.8	47524.8	43909	50111.8
NC_000913.3	18715	19620	nhaR	+	13141	16356	21939	22882	19651	19474	21719	14639	23175	nhaR	16140	14836.1	20804.1	20591.3	18545.6	23112.4	19105.6	15689	24522.6
NC_000913.3	1534024	1534869	nhoA	+	671	725	791	957	406	282	263	526	1441	nhoA	825.301	658.494	750.996	862.057	384.087	335.856	232.223	564.763	1525.78
NC_000913.3	3613667	3615241	nikA	+	1204	1700	16551	901	931	1202	892	1298	13534	nikA	1479.89	1542.84	15695.1	811.665	879.53	1427.69	785.512	1392.08	14321.4
NC_000913.3	3615241	3616185	nikB	+	334	993	23623	576	649	1148	994	309	14384	nikB	411.422	901.575	22400.9	519.214	613.406	1363.6	875.234	332.213	15220.8
NC_000913.3	3616182	3617015	nikC	+	583	677	32316	755	1438	303	802	417	25474	nikC	717.225	614.957	30643.9	680.287	1357.99	360.778	706.345	447.952	26955.2
NC_000913.3	3617015	3617779	nikD	+	1983	1114	48671	817	1463	2275	1791	776	33552	nikD	2436.6	1011.32	46152.1	736.078	1381.58	2701.09	1576.3	832.677	35502.5
NC_000913.3	3617776	3618582	nikE	+	1992	3613	36755	2303	1445	813	1309	2256	28463	nikE	2447.65	3277.96	34853.1	2073.26	1364.59	966.032	1152.32	2418.73	30117.8
NC_000913.3	3618588	3618989	nikR	+	6046	5821	18105	2326	2134	3486	3707	2437	14706	nikR	7426.48	5280.65	17168.6	2093.95	2014.8	4138.27	3261.68	2612.7	15561.5
NC_000913.3	572921	573091	ninE	+	50	0	0	0	0	92	127	350	0	ninE	62.6344	0.907017	0.948228	0.89985	0.943702	110.37	112.593	376.151	1.0581
NC_000913.3	3494011	3496554	nirB	+	8749	15724	1429073	4624	4564	4131	14249	4434	298040	nirB	10746.1	14262.8	1.35509e+06	4161.81	4308	4903.74	12534.8	4752.79	315358
NC_000913.3	3497003	3497809	nirC	+	1098	4136	336588	3055	2704	2079	4500	2080	60862	nirC	1349.71	3752.33	319163	2749.94	2552.71	2468.48	3959.23	2230.12	64399.3
NC_000913.3	3496551	3496877	nirD	+	1039	1564	317003	1413	981	2441	2271	309	54550	nirD	1277.25	1419.48	300592	1272.39	926.715	2898.1	1998.52	332.213	57720.6
NC_000913.3	3839175	3839993	nlpA	-	5890	3667	4637	6125	5988	5856	9124	4853	5269	nlpA	7234.89	3326.94	4397.88	5512.48	5651.83	6950.92	8026.65	5201.82	5576.2
NC_000913.3	1792267	1792731	nlpC	-	21361	15981	19601	38486	25887	32077	35749	19125	26387	nlpC	26235.2	14495.9	18587.2	34632.5	24430.5	38069.2	31446.9	20496.5	27921.2
NC_000913.3	2867614	2868753	nlpD	-	202888	186713	172041	156519	101624	113077	156058	76137	137632	nlpD	249173	169353	163135	140845	95903.7	134198	137275	81593.7	145630
NC_000913.3	215269	215979	nlpE	+	26592	17214	30283	36165	33814	30241	37047	26120	39000	nlpE	32659.5	15614.3	28716.1	32544	31911.3	35890.3	32588.6	27992.7	41267.1
NC_000913.3	3308040	3308924	nlpI	-	225425	452944	541977	861627	890892	835919	1674913	963706	1563610	nlpI	276851	410829	513918	775336	840737	992046	1.47331e+06	1.03276e+06	1.65446e+06
NC_000913.3	575786	576825	nmpC	-	463084	243060	261230	1707739	835336	1027773	81238	321527	79933	nmpC	568727	220460	247706	1.53671e+06	788309	1.21973e+06	71460.5	344567	84578.4
NC_000913.3	574529	574586	nmpC	-	0	0	0	0	0	0	0	0	0	nmpC	1.22813	0.907017	0.948228	0.89985	0.943702	1.18677	0.879632	1.07166	1.0581
NC_000913.3	4394066	4395613	nnr	+	36935	32258	34035	30506	27537	23655	40357	27890	29313	nnr	45362.1	29259.5	32273.9	27451.7	25987.7	28074.3	35500.2	29889.6	31017.2
NC_000913.3	580834	581379	nohD	+	395	1024	1542	1056	569	1230	1358	1037	1955	nohD	486.338	929.692	1463.12	951.142	537.91	1460.92	1195.42	1112.38	2069.65
NC_000913.3	1635840	1636367	nohQ	-	363	31	146	426	866	407	870	210	649	nohQ	447.038	29.0245	139.389	384.236	818.189	484.203	766.16	226.119	687.767
NC_000913.3	2830775	2832289	norR	-	47603	25204	21199	45795	32022	26139	37529	26713	18204	norR	58463.7	22861.4	20102.4	41209.5	30220.2	31022.2	33012.6	28628.2	19262.8
NC_000913.3	2832476	2833915	norV	+	3541	3253	2624	3406	2590	2858	3937	3106	3694	norV	4350.02	2951.43	2489.1	3065.79	2445.13	3392.98	3463.99	3329.64	3909.69
NC_000913.3	2833912	2835045	norW	+	1348	1259	1335	1857	688	895	2690	1906	3439	norW	1656.74	1142.84	1266.83	1671.92	650.21	1063.35	2367.09	2043.65	3639.87
NC_000913.3	3347966	3348238	npr	+	13161	12497	10572	4718	5093	4186	6818	3844	5530	npr	16164.6	11335.9	10025.6	4246.39	4807.22	4969.01	5998.21	4120.52	5852.37
NC_000913.3	2344865	2347150	nrdA	+	301493	548551	610488	107360	91692	114739	168139	46405	171628	nrdA	370273	497546	578883	96608.8	86530.8	136170	147901	49731.3	181601
NC_000913.3	2347384	2348514	nrdB	+	112502	198376	175356	45191	57376	45207	43513	19647	40259	nrdB	138168	179931	166278	40666	54146.8	53651.6	38276.3	21055.9	42599.2
NC_000913.3	4460522	4462660	nrdD	-	85965	48029	208449	85811	39846	63766	55572	67601	178334	nrdD	105577	43564	197658	77218	37603.7	75676.8	48883.8	72446.1	188697
NC_000913.3	2801348	2803492	nrdE	+	108440	31667	18794	5360	5317	5071	13793	4394	4693	nrdE	133179	28723.4	17821.9	4824.1	5018.61	6019.3	12133.7	4709.93	4966.74
NC_000913.3	2803502	2804461	nrdF	+	31332	12318	4563	1531	1214	1755	3997	1674	1017	nrdF	38480.9	11173.5	4327.71	1378.57	1146.6	2083.97	3516.77	1795.02	1077.15
NC_000913.3	4459900	4460364	nrdG	-	3874	4840	21114	6911	1950	4348	7116	3809	19925	nrdG	4758.99	4390.87	20021.8	6219.77	1841.16	5161.27	6260.34	4083.01	21083.8
NC_000913.3	2800723	2800968	nrdH	+	34958	16260	4329	3691	2823	3710	12969	2796	5356	nrdH	42934	14749	4105.83	3322.25	2665.01	4404.11	11408.8	2997.42	5668.26
NC_000913.3	2800965	2801375	nrdI	+	52796	14551	7368	4316	3085	4303	11916	3684	5457	nrdI	64841.4	13198.9	6987.49	3884.65	2912.26	5107.86	10482.6	3949.05	5775.13
NC_000913.3	433002	433451	nrdR	+	27018	29934	32811	33859	26041	34209	40731	25726	38480	nrdR	33182.7	27151.5	31113.2	30468.9	24575.9	40599.4	35829.2	27570.5	40716.9
NC_000913.3	4287764	4289200	nrfA	+	1829	1885	52325	2196	1899	2886	4751	4012	20436	nrfA	2247.47	1710.63	49617	1976.97	1793.03	3426.21	4180.01	4300.56	21624.5
NC_000913.3	4289245	4289811	nrfB	+	954	275	28304	1448	857	406	913	935	8455	nrfB	1172.86	250.337	26839.6	1303.88	809.696	483.016	803.984	1003.07	8947.32
NC_000913.3	4289808	4290479	nrfC	+	917	562	27355	1957	1063	804	980	1209	8825	nrfC	1127.42	510.65	25939.7	1761.91	1004.1	955.351	862.919	1296.7	9338.82
NC_000913.3	4290476	4291432	nrfD	+	1114	849	39299	1964	1058	513	882	646	7191	nrfD	1369.36	770.964	37265.3	1768.21	999.38	610	776.715	693.361	7609.88
NC_000913.3	4291512	4293170	nrfE	+	977	1076	18934	1210	788	362	1181	1089	6083	nrfE	1201.11	976.857	17954.7	1089.72	744.581	430.798	1039.73	1168.11	6437.5
NC_000913.3	4293163	4293546	nrfF	+	468	474	4267	825	607	279	1520	390	728	nrfF	575.991	430.833	4047.04	743.276	573.771	332.296	1337.92	419.017	771.357
NC_000913.3	4293543	4294139	nrfG	+	488	353	5402	1374	339	861	1838	806	1036	nrfG	600.554	321.084	5123.27	1237.29	320.859	1023	1617.64	864.826	1097.25
NC_000913.3	4406190	4406615	nsrR	+	15492	17840	18910	38488	34531	34199	77119	51044	78276	nsrR	19027.4	16182.1	17931.9	34634.3	32587.9	40587.6	67837.3	54702.7	82825.1
NC_000913.3	1711523	1712158	nth	+	5705	21049	7900	9363	10908	9617	26125	18097	24045	nth	7007.69	19092.7	7491.95	8426.2	10294.8	11414.4	22981.3	19394.8	25443.1
NC_000913.3	1948180	1948632	nudB	-	73385	132233	114503	122099	118706	93774	80547	71942	76762	nudB	90127.2	119938	108576	109872	112024	111289	70852.6	77098.1	81223.2
NC_000913.3	4196903	4197676	nudC	+	24427	26289	23289	12951	14591	14459	23176	14574	17253	nudC	30000.7	23845.5	22084.2	11654.9	13770.5	17160.7	20387.2	15619.4	18256.5
NC_000913.3	3525589	3526149	nudE	-	77181	66394	43474	75059	83107	74786	108700	105140	78266	nudE	94789.2	60221.4	41224.2	67542.8	78429.2	88755.1	95616.9	112675	82814.5
NC_000913.3	3177281	3177910	nudF	-	26331	19603	22553	15643	13208	12924	21945	14838	18229	nudF	32339	17781.2	21386.3	14077.3	12465.4	15339	19304.4	15902.3	19289.2
NC_000913.3	1841490	1841897	nudG	+	3582	5120	4082	3204	1203	2963	2981	2598	3596	nudG	4400.37	4644.83	3871.61	2884.02	1136.22	3517.59	2623.06	2785.23	3806
NC_000913.3	2364554	2364979	nudI	+	5643	3138	6399	8913	6059	6413	8819	7447	11575	nudI	6931.54	2847.13	6068.66	8021.27	5718.83	7611.95	7758.36	7981.69	12248.6
NC_000913.3	1193827	1194288	nudJ	-	5946	8684	13518	4199	4060	3664	9707	4633	9183	nudJ	7303.66	7877.44	12819.1	3779.37	3832.37	4349.52	8539.47	4966.05	9717.62
NC_000913.3	2582903	2583478	nudK	-	6603	7651	11602	2332	2753	1782	5469	5568	7236	nudK	8110.54	6940.49	11002.3	2099.35	2598.95	2116.01	4811.59	5968.05	7657.49
NC_000913.3	1896170	1896748	nudL	+	9740	10411	8660	8130	6884	8008	9751	8732	11702	nudL	11963.2	9443.86	8212.6	7316.68	6497.39	9504.85	8578.18	9358.77	12383
NC_000913.3	2404629	2405072	nuoA	-	49030	74390	75155	140152	131970	86251	101465	118555	58099	nuoA	60216.2	67473.9	71265	126117	124541	102361	89252.8	127051	61475.8
NC_000913.3	2403951	2404613	nuoB	-	154947	204806	214528	304256	266425	207220	246818	294803	167995	nuoB	190296	185763	203422	273786	251427	245924	217110	315928	177757
NC_000913.3	2402055	2403845	nuoC	-	491057	470281	544487	504180	474317	365058	419449	452299	351676	nuoC	603081	426554	516299	453687	447615	433242	368962	484710	372110
NC_000913.3	2401552	2402052	nuoE	-	206271	143385	183609	143309	129429	118885	115677	139085	123311	nuoE	253328	130054	174104	128958	122143	141090	101754	149052	130477
NC_000913.3	2400218	2401555	nuoF	-	478636	318587	364163	279595	259325	217690	208073	242123	222188	nuoF	587826	288965	345310	251595	244726	258349	183029	259474	235099
NC_000913.3	2397439	2400165	nuoG	-	852765	561139	623399	409257	367771	356438	261643	265727	292497	nuoG	1.0473e+06	508963	591125	368271	347067	423012	230151	284769	309493
NC_000913.3	2396465	2397442	nuoH	-	280095	179787	199512	208789	197745	179867	89789	89697	91835	nuoH	343993	163071	189184	187880	186613	213462	78982.2	96125.4	97171.9
NC_000913.3	2395908	2396450	nuoI	-	102837	97885	98268	157294	131806	118758	38317	40388	40925	nuoI	126298	88784.2	93181.4	141542	124386	140940	33705.8	43283.1	43303.9
NC_000913.3	2395342	2395896	nuoJ	-	104145	80506	100421	146215	133661	119594	37884	36897	39208	nuoJ	127904	73021.2	95222.9	131573	126137	141932	33324.9	39542	41487.2
NC_000913.3	2395043	2395345	nuoK	-	53858	56406	60305	85497	76495	73531	21155	20111	21518	nuoK	66145.6	51162.1	57183.8	76935.4	72189.4	87265.7	18609.5	21553.1	22769.3
NC_000913.3	2393205	2395046	nuoL	-	306883	237073	313609	216551	228093	210828	102231	123562	130779	nuoL	376892	215030	297374	194864	215253	250206	89926.6	132417	138379
NC_000913.3	2391512	2393041	nuoM	-	128895	112475	167566	66353	66096	63523	40345	48314	51899	nuoM	158300	102018	158892	59708.7	62375.9	75388.5	35489.7	51777.1	54915.5
NC_000913.3	2390048	2391505	nuoN	-	210877	229524	323849	98333	110433	89725	77070	88344	92570	nuoN	258985	208183	307084	88485.9	104217	106484	67794.2	94675.4	97949.6
NC_000913.3	2513042	2514244	nupC	+	135699	130104	94772	326561	284176	200175	26571	119239	36223	nupC	166657	118007	89866.4	293857	268178	237563	23373.6	127784	38328.7
NC_000913.3	3105714	3106970	nupG	+	51614	32879	74358	637538	404276	401805	13620	198935	43144	nupG	63389.7	29822.7	70509.3	573690	381517	476852	11981.5	213191	45651.9
NC_000913.3	2252895	2254145	nupX	-	486	457	463	1071	956	852	982	1155	1287	nupX	598.097	415.414	439.978	964.64	903.123	1012.32	864.679	1238.83	1362.84
NC_000913.3	3316039	3317526	nusA	-	281824	727277	660188	1389352	1506911	1233713	1843887	1349792	1727865	nusA	346117	659653	626009	1.25021e+06	1.42208e+06	1.46414e+06	1.62194e+06	1.44651e+06	1.82826e+06
NC_000913.3	435137	435556	nusB	+	166002	187558	193498	129418	100256	118595	172384	112201	178817	nusB	203873	170119	183481	116458	94612.7	140746	151635	120242	189208
NC_000913.3	4177743	4178288	nusG	+	256843	558974	555312	587381	581884	534359	737641	408829	510376	nusG	315437	507000	526563	528556	549126	634163	648854	438125	540031
NC_000913.3	3330582	3331754	obgE	-	51001	171584	161635	557170	557465	491363	941353	765403	746314	obgE	62636.9	155630	153268	501370	526082	583137	828046	820250	789678
NC_000913.3	2167302	2167520	ogrK	-	2080	3437	5812	4244	2125	4071	4918	2533	7395	ogrK	2555.73	3118.32	5512.05	3819.86	2006.31	4832.53	4326.91	2715.58	7825.73
NC_000913.3	1399721	1400236	ogt	-	5985	3570	5078	3995	4648	3683	6349	4878	6538	ogt	7351.56	3238.96	4816.05	3595.8	4387.27	4372.07	5585.67	5228.61	6918.94
NC_000913.3	2700520	2700596	ohsC	+	86	55	62	102	62	39	204	113	157	ohsC	106.847	50.7929	59.7383	92.6846	59.4532	47.4708	180.325	122.169	167.18
NC_000913.3	1019013	1020053	ompA	-	5257424	9745603	9315325	6638523	6143696	4813910	5719493	3585217	5301262	ompA	6.45678e+06	8.83943e+06	8.83305e+06	5.97368e+06	5.79782e+06	5.71301e+06	5.03105e+06	3.84212e+06	5.60928e+06
NC_000913.3	2311646	2312749	ompC	-	5638168	9435930	11098589	4694481	3867950	3409784	5000429	2948617	4890355	ompC	6.92438e+06	8.55855e+06	1.0524e+07	4.22433e+06	3.65019e+06	4.04663e+06	4.39854e+06	3.1599e+06	5.1745e+06
NC_000913.3	985894	986982	ompF	-	849396	773948	557535	1517997	904260	952806	699608	689660	506322	ompF	1.04317e+06	701985	528671	1.36597e+06	853353	1.13076e+06	615399	739079	535742
NC_000913.3	1381947	1382852	ompG	+	502	863	803	2169	295	537	1506	318	876	ompG	617.747	783.663	762.375	1952.68	279.336	638.483	1325.61	341.858	927.956
NC_000913.3	4063603	4064295	ompL	-	0	0	553	470	0	64	1195	122	594	ompL	1.22813	0.907017	525.318	423.829	0.943702	77.1401	1052.04	131.814	629.571
NC_000913.3	1435760	1436893	ompN	-	682	822	1701	1934	1453	626	1125	862	1263	ompN	838.81	746.475	1613.88	1741.21	1372.14	744.106	990.466	924.839	1337.44
NC_000913.3	3535865	3536584	ompR	-	129401	110553	109043	88535	95795	77050	197882	169078	179069	ompR	158922	100274	103399	79669.1	90402.8	91441.9	174064	181195	189474
NC_000913.3	584680	585633	ompT	-	379196	588074	363550	390146	252713	302377	637131	287667	438618	ompT	465702	533394	344729	351074	238487	358853	560442	308281	464104
NC_000913.3	1314020	1314658	ompW	+	1226	2034	14091	3132	2269	3744	1592	1197	13819	ompW	1506.91	1845.78	13362.4	2819.23	2142.2	4444.46	1401.25	1283.84	14623
NC_000913.3	850450	850965	ompX	+	569673	1397976	1297621	1063039	1191030	936233	2045947	1164307	1907067	ompX	699631	1.26799e+06	1.23044e+06	956577	1.12398e+06	1.1111e+06	1.79968e+06	1.24774e+06	2.01787e+06
NC_000913.3	2976102	2976189	omrA	-	1311	1584	1544	571	553	639	1133	491	3141	omrA	1611.3	1437.62	1465.01	514.714	522.811	759.534	997.503	527.255	3324.56
NC_000913.3	2976304	2976385	omrB	-	999	1240	1408	796	213	389	1235	711	2054	omrB	1228.13	1125.61	1336.05	717.181	201.952	462.841	1087.23	763.019	2174.4
NC_000913.3	4597150	4599441	opgB	-	80321	124313	101659	98373	84570	68221	124674	92459	99540	opgB	98645.5	112755	96396.8	88521.9	79809.8	80963.9	109668	99085.3	105325
NC_000913.3	1107784	1108941	opgC	-	5126	8911	10602	4905	4604	2947	5650	4392	7114	opgC	6296.6	8083.33	10054.1	4414.67	4345.75	3498.6	4970.8	4707.78	7528.4
NC_000913.3	1496856	1498511	opgD	+	39715	30279	35336	14550	14637	12100	21755	15526	19011	opgD	48776.2	27464.5	33507.5	13093.7	13813.9	14361.1	19137.3	16639.6	20116.7
NC_000913.3	851014	852597	opgE	-	5476	16955	16562	15255	12559	14405	44141	34609	31784	opgE	6726.44	15379.4	15705.5	13728.1	11852.9	17096.6	38828.7	37090	33631.8
NC_000913.3	1109335	1110870	opgG	+	101327	179319	205783	90827	71815	77774	66524	40971	64297	opgG	124444	162646	195130	81731.6	67772.9	92301.1	58517.5	43907.9	68033.9
NC_000913.3	1110863	1113406	opgH	+	147765	228203	216100	133196	138241	127507	95877	74179	90282	opgH	181475	206985	204913	119857	130459	151323	84337.4	79495.4	95528.7
NC_000913.3	1301182	1302813	oppA	+	335211	405238	621632	407017	295987	359145	602465	405327	649436	oppA	411682	367559	589450	366255	279324	426224	529949	434372	687171
NC_000913.3	1302899	1303819	oppB	+	41472	60323	93766	44176	27119	39578	78925	52111	83963	oppB	50934.1	54714.9	88912.5	39752.7	25593.2	46971.2	69425.9	55846.1	88842.6
NC_000913.3	1303834	1304742	oppC	+	95502	95491	118212	68017	66299	68813	120660	104539	106572	oppC	117290	86612.9	112093	61206	62567.4	81666.5	106137	112031	112765
NC_000913.3	1304754	1305767	oppD	+	199069	183589	185729	110510	120795	121397	217123	196132	229384	oppD	244483	166519	176114	99443.4	113995	144072	190989	210187	242713
NC_000913.3	1305764	1306768	oppF	+	173058	167448	147749	100080	115659	111288	191299	163296	184527	oppF	212538	151879	140101	90057.9	109149	132075	168274	174998	195250
NC_000913.3	4391604	4392149	orn	+	41104	41138	39482	20116	27655	20657	18668	15839	21645	orn	50482.1	37313.8	37438.9	18102.3	26099	24516.3	16421.9	16975	22903.7
NC_000913.3	1343110	1343328	osmB	-	7127	4354	7369	7276	3929	5520	4868	2938	5408	osmB	8754.08	3950.06	6988.44	6548.21	3708.75	6552.16	4282.93	3149.6	5723.28
NC_000913.3	1556625	1557056	osmC	+	31295	20776	33925	10172	5321	5315	16185	13038	16504	osmC	38435.4	18845.1	32169.6	9154.18	5022.38	6308.88	14237.7	13973.3	17464
NC_000913.3	1821918	1822256	osmE	-	27516	25655	39093	10315	7761	8507	5338	2248	6814	osmE	33794.3	23270.4	37070	9282.86	7325.01	10097	4696.36	2410.15	7210.97
NC_000913.3	2218564	2219481	osmF	-	13079	12478	11353	2367	1926	1379	2824	1515	3295	osmF	16063.9	11318.7	10766.2	2130.85	1818.51	1637.74	2484.96	1624.63	3487.51
NC_000913.3	4611396	4612001	osmY	+	60324	89421	55022	10983	10166	11507	48316	20495	49706	osmY	74086.7	81107.3	52174.3	9883.96	9594.62	13657.4	42501.2	21964.7	52595.1
NC_000913.3	1980188	1981612	otsA	-	19734	14299	17286	3575	2946	4258	4248	3991	4478	otsA	24237.1	12970.3	16392	3217.86	2781.09	5054.46	3737.56	4278.05	4739.24
NC_000913.3	1981587	1982387	otsB	-	7451	6731	6807	1822	552	1149	1313	1294	1247	otsB	9151.99	6106.04	6455.53	1640.43	521.867	1364.79	1155.84	1387.79	1320.51
NC_000913.3	1204170	1204403	oweE	+	0	311	142	60	0	0	38	0	123	oweE	1.22813	282.989	135.597	54.8909	0.943702	1.18677	34.3057	1.07166	131.205
NC_000913.3	2472878	2473585	oweS	-	229	131	0	189	0	0	98	211	0	oweS	282.469	119.726	0.948228	170.972	0.943702	1.18677	87.0836	227.191	1.0581
NC_000913.3	2490256	2491950	oxc	-	1129	2357	1659	2557	1810	3059	4355	2319	3661	oxc	1387.78	2138.75	1574.06	2301.82	1709.04	3631.52	3831.68	2486.24	3874.77
NC_000913.3	4158490	4159407	oxyR	+	92256	77564	106666	31718	25781	25522	46749	40466	52466	oxyR	113303	70352.8	101145	28542.4	24330.5	30290	41122.8	43366.7	55515.5
NC_000913.3	4158285	4158394	oxyS	-	375	260	209	806	334	197	374	609	270	oxyS	461.775	236.731	199.128	726.179	316.14	234.981	329.862	653.71	286.746
NC_000913.3	1453927	1454856	paaA	+	1324	365	274	3961	4091	1590	654	2968	287	paaA	1627.27	331.968	260.763	3565.21	3861.63	1888.15	576.159	3181.75	304.734
NC_000913.3	1454868	1455155	paaB	+	101	238	0	949	454	192	486	372	64	paaB	125.269	216.777	0.948228	854.858	429.384	229.047	428.381	399.728	68.7767
NC_000913.3	1455164	1455910	paaC	+	1586	70	420	3174	1432	1923	530	2365	678	paaC	1949.04	64.3982	399.204	2857.02	1352.32	2283.35	467.085	2535.54	718.452
NC_000913.3	1455925	1456422	paaD	+	1695	311	777	2525	811	1124	705	830	453	paaD	2082.9	282.989	737.721	2273.02	766.286	1335.12	621.021	890.546	480.379
NC_000913.3	1456430	1457500	paaE	+	1804	373	675	1931	752	1602	457	934	1294	paaE	2216.77	339.224	641.002	1738.51	710.607	1902.39	402.872	1002	1370.24
NC_000913.3	1457497	1458264	paaF	+	2305	118	784	1329	642	1228	780	866	879	paaF	2832.06	107.935	744.359	1196.8	606.8	1458.54	686.993	929.126	931.131
NC_000913.3	1458264	1459052	paaG	+	2395	565	979	1173	463	514	959	158	371	paaG	2942.59	513.372	929.263	1056.42	437.878	611.187	844.447	170.393	393.614
NC_000913.3	1459054	1460481	paaH	+	5813	1617	1384	4210	608	1518	1237	1592	1243	paaH	7140.32	1467.55	1313.3	3789.27	574.714	1802.71	1088.98	1707.15	1316.28
NC_000913.3	1460471	1460893	paaI	+	1339	451	534	1526	352	798	954	339	424	paaI	1645.69	409.972	507.302	1374.07	333.127	948.23	840.049	364.363	449.694
NC_000913.3	1460893	1462098	paaJ	+	7472	4282	2442	34288	23900	13570	8640	37943	6055	paaJ	9177.78	3884.75	2316.52	30855	22555.4	16105.7	7600.9	40662.9	6407.87
NC_000913.3	1462125	1463438	paaK	+	8486	3144	1926	24149	15558	12721	7893	27750	4085	paaK	10423.1	2852.57	1827.23	21731.4	14683.1	15098.1	6943.82	29739.5	4323.41
NC_000913.3	1463539	1464489	paaX	+	13738	11183	8321	18933	14182	14412	10646	13883	8761	paaX	16873.2	10144.1	7891.15	17037.8	13384.5	17104.9	9365.45	14878.9	9271.1
NC_000913.3	1464471	1465061	paaY	+	12526	7524	10098	12456	9114	9134	7727	9075	8404	paaY	15384.7	6825.3	9576.15	11209.4	8601.84	10841.2	6797.8	9726.35	8893.36
NC_000913.3	1451597	1453642	paaZ	-	417	810	901	1604	676	826	844	1050	1686	paaZ	513.357	735.591	855.301	1444.26	638.886	981.46	743.289	1126.31	1785.02
NC_000913.3	3490266	3490829	pabA	-	7406	5022	8268	7596	4600	5274	9029	7167	10202	pabA	9096.73	4555.95	7840.89	6836.16	4341.97	6260.22	7943.08	7681.63	10795.8
NC_000913.3	1894805	1896166	pabB	+	14673	20284	17094	9571	7601	11017	12004	8994	12163	pabB	18021.5	18398.8	16210	8613.37	7174.02	13075.8	10560	9639.55	12870.8
NC_000913.3	1153300	1154109	pabC	+	14040	12665	18773	31237	27000	32056	40681	27085	43361	pabC	17244.1	11488.3	17802	28109.5	25480.9	38044.3	35785.2	29026.9	45881.5
NC_000913.3	656557	657117	pagP	+	1612	2290	1726	2668	2172	1296	2532	1308	1798	pagP	1980.97	2077.98	1637.59	2401.7	2050.66	1539.24	2228.11	1402.8	1903.53
NC_000913.3	779067	779588	pal	+	341271	498010	424085	322767	305131	292876	518661	363948	523115	pal	419125	451704	402130	290443	287954	347578	456232	390028	553511
NC_000913.3	148807	149601	panB	-	102716	71193	89366	62893	49975	54745	91307	62968	77394	panB	126149	64574.2	84740.3	56595.2	47162.4	64971	80317.5	67481.1	81891.9
NC_000913.3	147944	148795	panC	-	164162	110444	151162	66061	60806	57982	94655	82136	106965	panC	201613	100175	143337	59445.9	57383.7	68812.6	83262.5	88022.6	113181
NC_000913.3	146314	146694	panD	-	71983	84506	75510	38847	32807	33354	34737	26626	35393	panD	88405.4	76649.3	71601.6	34957.4	30961	39584.8	30556.7	28535	37450.5
NC_000913.3	443604	444515	panE	-	24240	28330	32049	43165	30763	34602	54600	33862	43627	panE	29771	25696.7	30390.7	38842.9	29032	41065.8	48028.8	36289.5	46162.9
NC_000913.3	3407607	3409058	panF	+	15871	54442	37396	36371	44301	29150	50005	31908	41674	panF	19492.8	49380.7	35460.9	32729.4	41807.9	34595.6	43986.9	34195.5	44096.4
NC_000913.3	3597984	3598367	panM	+	12752	11683	11877	8168	8464	8328	18880	16187	16406	panM	15662.3	10597.6	11263	7350.88	7988.43	9884.62	16608.3	17348	17360.3
NC_000913.3	301884	302573	paoA	-	96	419	611	507	227	534	835	576	627	paoA	119.128	380.947	580.315	457.124	215.164	634.923	735.373	618.345	664.489
NC_000913.3	300931	301887	paoB	-	859	452	440	1146	1048	545	905	954	957	paoB	1056.19	410.879	418.168	1032.13	989.943	647.977	796.947	1023.43	1013.66
NC_000913.3	298736	300934	paoC	-	2223	1098	1354	1104	1124	2093	2438	2321	1171	paoC	2731.35	996.812	1284.85	994.335	1061.66	2485.1	2145.42	2488.39	1240.1
NC_000913.3	297770	298726	paoD	-	1855	1124	1421	1058	1210	975	1837	966	1186	paoD	2279.4	1020.39	1348.38	952.941	1142.82	1158.29	1616.76	1036.29	1255.97
NC_000913.3	3163715	3165973	parC	-	207894	208913	201418	221967	209964	185169	193612	151627	157472	parC	255321	189489	190991	199738	198144	219754	170308	162493	166623
NC_000913.3	3173504	3175396	parE	-	130506	196229	261183	110422	115215	97976	136007	117022	154343	parE	160279	177984	247662	99364.2	108730	116276	119637	125408	163312
NC_000913.3	3219494	3220873	patA	+	4711	3701	4196	4748	4798	4540	6308	7320	5746	patA	5786.93	3357.78	3979.71	4273.39	4528.82	5389.13	5549.6	7845.59	6080.92
NC_000913.3	1515578	1517002	patD	+	11139	6884	9348	1480	2977	2289	3681	2809	2417	patD	13681.3	6244.81	8864.98	1332.68	2810.34	2717.71	3238.81	3011.35	2558.49
NC_000913.3	2993939	2994441	pbl	+	0	0	0	168	0	0	118	0	0	pbl	1.22813	0.907017	0.948228	152.075	0.943702	1.18677	104.676	1.07166	1.0581
NC_000913.3	2645013	2647325	pbpC	-	18411	11907	22902	15587	11043	10949	9092	6765	7980	pbpC	22612.3	10800.8	21717.3	14026.9	10422.2	12995.1	7998.5	7250.82	8444.72
NC_000913.3	2223938	2224870	pbpG	-	25093	30160	37717	15875	11358	14245	19285	10968	19959	pbpG	30818.6	27356.5	35765.2	14286	10719.5	16906.7	16964.6	11755	21119.7
NC_000913.3	3532818	3534440	pck	+	592601	250692	441232	664129	617133	481325	327820	541941	364154	pck	727790	227383	418389	597618	582390	571224	288362	580775	385313
NC_000913.3	2868893	2869519	pcm	-	36143	54847	46036	45233	38115	38692	43770	25934	45244	pcm	44389.4	49748.1	43653.6	40703.8	35970.1	45919.7	38502.4	27793.4	47873.9
NC_000913.3	157729	159126	pcnB	-	224845	277769	313282	242310	220279	198987	316507	245452	278901	pcnB	276139	251942	297064	218044	207879	236153	278411	263041	295107
NC_000913.3	122092	122856	pdhR	+	80993	178821	104610	28252	23159	31024	91257	18580	85908	pdhR	99470.8	162195	99195	25423.5	21856.1	36819.6	80273.5	19912.4	90900.6
NC_000913.3	52427	53416	pdxA	-	99514	105077	84512	132115	123953	112048	60675	41641	56448	pdxA	122217	95307.5	80137.6	118885	116976	132977	53372.6	44625.9	59728.9
NC_000913.3	2436715	2437851	pdxB	-	76475	90153	83834	48123	47919	37869	66921	37893	56731	pdxB	93922.1	81771.2	79494.7	43304.4	45222.2	44943	58866.8	40609.3	60028.3
NC_000913.3	1717351	1718007	pdxH	-	25888	27554	31652	9802	8081	9790	6936	4303	7099	pdxH	31794.9	24992.8	30014.2	8821.23	7627	11619.7	6102.01	4612.41	7512.53
NC_000913.3	2700998	2701729	pdxJ	-	87210	62598	82400	57650	52685	47905	17452	14786	25359	pdxJ	107106	56778.3	78134.9	51877.3	49719.9	56853.5	15352.2	15846.6	26833.5
NC_000913.3	2536386	2537237	pdxK	-	54348	43115	56876	14461	12786	10025	25720	18917	24443	pdxK	66747.4	39106.9	53932.3	13013.6	12067.1	11898.6	22625	20273.6	25864.3
NC_000913.3	1715026	1715889	pdxY	-	36251	31742	33501	46106	35859	34630	23128	19538	26959	pdxY	44522	28791.4	31767.5	41489.4	33841.1	41099.1	20345	20939.1	28526.5
NC_000913.3	566376	566687	peaD	+	631	479	614	758	324	547	994	521	872	peaD	776.175	435.368	583.16	682.986	306.703	650.351	875.234	559.404	923.724
NC_000913.3	4484440	4485951	pepA	-	444797	293810	343121	332873	288356	275499	386135	322319	317524	pepA	546268	266492	325358	299537	272123	326955	339658	345416	335974
NC_000913.3	2655075	2656358	pepB	-	76622	88816	75933	121663	102924	91471	102092	88625	89331	pepB	94102.7	80558.5	72002.7	109479	97130.5	108556	89804.3	94976.6	94522.5
NC_000913.3	254259	255716	pepD	-	529888	392354	460927	61281	63136	43562	52231	41647	52806	pepD	650770	355873	437065	55144.6	59582.5	51699.3	45945	44632.3	55875.2
NC_000913.3	4229453	4230142	pepE	-	15906	6924	37873	13825	8172	11647	5074	7572	32397	pepE	19535.8	6281.09	35913.2	12441.3	7712.87	13823.5	4464.13	8115.65	34280.4
NC_000913.3	990622	993234	pepN	+	314729	233798	325846	172368	163531	120767	121890	149874	124891	pepN	386528	212060	308977	155106	154325	143324	107219	160614	132149
NC_000913.3	3053515	3054840	pepP	-	167699	151199	206897	118975	111496	99736	75955	65002	91417	pepP	205957	137141	196186	107061	105220	118365	66813.4	69660.9	96729.7
NC_000913.3	4031161	4032492	pepQ	+	187795	122547	195115	94568	70658	69436	70240	46560	46534	pepQ	230637	111153	185014	85097.9	66681	82405.8	61786.3	49897.4	49238.8
NC_000913.3	1185844	1187070	pepT	+	46749	24716	198955	9672	7835	6104	13801	10444	70958	pepT	57414.9	22418.7	188656	8704.25	7394.85	7245.24	12140.7	11193.4	75081.9
NC_000913.3	269289	270182	perR	-	205	683	1169	897	1236	985	1175	1208	1308	perR	252.994	620.4	1109.43	808.066	1167.36	1170.16	1034.45	1295.63	1385.06
NC_000913.3	4107552	4108514	pfkA	+	147087	165247	592953	86762	79004	79597	128737	98971	255434	pfkA	180643	149883	562255	78073.7	74557.2	94464.6	113242	106064	270277
NC_000913.3	1806370	1807299	pfkB	+	38914	35159	39132	10816	12593	10250	16431	9314	12883	pfkB	47792.5	31890.7	37107	9733.68	11885	12165.6	14454.1	9982.48	13632.6
NC_000913.3	950340	951080	pflA	-	27635	35088	155571	20709	16647	14687	23303	13047	50649	pflA	33940.5	31826.3	147518	18635.9	15710.7	17431.3	20499	13983	53592.9
NC_000913.3	951272	953554	pflB	-	1151097	1236583	6721426	320373	336296	258608	232062	182752	799408	pflB	1.41369e+06	1.1216e+06	6.37344e+06	288289	317364	306910	204130	195848	845857
NC_000913.3	4146258	4147136	pflC	+	2173	682	3254	1897	1113	1094	2514	1680	1328	pflC	2669.95	619.492	3086.48	1707.92	1051.28	1299.51	2212.28	1801.45	1406.22
NC_000913.3	4143995	4146292	pflD	+	5959	3796	6148	5003	2931	3881	6031	4413	4277	pflD	7319.63	3443.94	5830.65	4502.85	2766.93	4607.05	5305.94	4730.29	4526.56
NC_000913.3	1437260	1440784	pfo	-	133072	112373	182070	65134	74251	51215	24998	35037	43022	pfo	163430	101925	172645	58611.7	70071.7	60781.7	21989.9	37548.7	45522.8
NC_000913.3	1089866	1092289	pgaA	-	3207	6119	10741	21138	14305	22563	42535	29941	50881	pgaA	3939.83	5550.94	10185.9	19021.9	13500.6	26778.3	37416	32087.5	53838.4
NC_000913.3	1087839	1089857	pgaB	-	1337	2109	2574	11956	7809	9768	16567	14666	17757	pgaB	1643.23	1913.81	2441.69	10759.5	7370.31	11593.6	14573.8	15718	18789.8
NC_000913.3	1086521	1087846	pgaC	-	1778	1021	941	4497	2989	4438	10514	9039	8779	pgaC	2184.84	926.971	893.23	4047.53	2821.67	5268.08	9249.34	9687.77	9290.14
NC_000913.3	1086106	1086519	pgaD	-	1376	1312	935	2966	2046	2052	7558	3346	3844	pgaD	1691.13	1190.91	887.541	2669.86	1931.76	2436.44	6649.14	3586.83	4068.41
NC_000913.3	4233758	4235407	pgi	+	375895	385457	493677	109266	103335	96046	73435	53200	74339	pgi	461648	349617	468119	98323.9	97518.4	113986	64596.7	57013.2	78659.4
NC_000913.3	3071459	3072622	pgk	-	745505	584147	929471	269139	237128	212281	152387	128268	260139	pgk	915575	529832	881351	242186	223779	251930	134045	137460	275255
NC_000913.3	798586	799581	pgl	+	101715	73872	104797	34357	30356	27710	30687	23459	34430	pgl	124920	67004.1	99372.4	30917.1	28648	32886.6	26994.2	25141	36431.5
NC_000913.3	713558	715198	pgm	+	422109	393817	516654	430104	336835	326528	266115	208473	272572	pgm	518404	357200	489907	387030	317873	387515	234084	223412	288410
NC_000913.3	436589	437107	pgpA	+	28705	34431	35555	19629	19870	14407	20370	15992	17842	pgpA	35254.6	31230.4	33715.2	17664.1	18752.3	17099	17919	17139	18879.7
NC_000913.3	1339330	1340094	pgpB	+	14597	14998	16623	17551	11544	17385	24411	14280	20082	pgpB	17928.2	13604.3	15763.3	15794.2	10895	20633.2	21473.6	15304.3	21249.9
NC_000913.3	2697915	2698550	pgpC	-	18157	21207	22668	20307	18655	19784	17071	13582	15605	pgpC	22300.3	19236	21495.4	18274.2	17605.7	23480.3	15017.1	14556.3	16512.8
NC_000913.3	1391991	1392890	pgrR	+	7548	8411	4814	6633	5065	5304	8090	5727	7136	pgrR	9271.12	7629.83	4565.72	5969.61	4780.79	6295.82	7117.11	6138.45	7551.68
NC_000913.3	1992269	1992817	pgsA	-	20658	14060	16242	17010	19273	10889	13725	10618	12089	pgsA	25371.9	12753.6	15402.1	15307.4	18188.9	12923.9	12073.8	11379.9	12792.5
NC_000913.3	2737745	2738905	pheA	+	36706	32744	25518	22050	19448	14290	7157	6900	8433	pheA	45080.8	29700.3	24197.8	19842.6	18354.1	16960.1	6296.41	7395.5	8924.04
NC_000913.3	2737599	2737646	pheL	+	1293	558	849	259	107	56	269	293	669	pheL	1589.19	507.022	805.993	233.961	101.92	67.646	237.501	315.067	708.929
NC_000913.3	1799226	1799270	pheM	-	391	161	407	255	338	618	372	360	1014	pheM	481.425	146.937	386.877	230.362	319.915	734.611	328.103	386.868	1073.97
NC_000913.3	601959	603335	pheP	+	55061	78972	87738	91420	73967	77863	99919	69023	72585	pheP	67623.1	71629.8	83196.5	82265.2	69803.7	92406.8	87892.9	73970	76803.5
NC_000913.3	1797959	1798942	pheS	-	160969	382276	280612	268011	267983	240334	107836	91311	106937	pheS	197691	346732	266085	241171	252897	285223	94856.9	97855	113151
NC_000913.3	1795557	1797944	pheT	-	355928	823214	505974	569742	585545	497016	259574	222583	248413	pheT	437126	746670	479779	512683	552581	589845	228331	238533	262848
NC_000913.3	4324377	4325165	phnC	-	218	74	0	231	0	439	475	0	94	phnC	268.96	68.0263	0.948228	208.765	0.943702	522.179	418.705	1.07166	100.52
NC_000913.3	4323336	4324352	phnD	-	583	0	0	696	229	656	817	349	483	phnD	717.225	0.907017	0.948228	627.196	217.051	779.709	719.539	375.08	512.122
NC_000913.3	4322443	4323230	phnE	-	95	181	0	0	121	0	228	0	0	phnE	117.9	165.077	0.948228	0.89985	115.132	1.18677	201.436	1.07166	1.0581
NC_000913.3	4321697	4322422	phnF	-	0	0	0	116	0	229	0	80	115	phnF	1.22813	0.907017	0.948228	105.282	0.943702	272.957	0.879632	86.8041	122.74
NC_000913.3	4321244	4321696	phnG	-	0	0	0	0	0	0	0	0	0	phnG	1.22813	0.907017	0.948228	0.89985	0.943702	1.18677	0.879632	1.07166	1.0581
[truncated: 2,389 more rows]

## Sheet: all.normalized
gene	Untreated.002	Untreated.003	Untreated.004	Erythromycin.005	Erythromycin.006	Erythromycin.007	Clindamycin.008	Clindamycin.009	Clindamycin.010	gene	Untreated.AVE	Erythromycin.AVE	Clindamycin.AVE	Erythro.Untreat.RATIO	Clinda.Untreat.RATIO	Erythro.Untreat.PVAL	Clinda.Untreat.PVAL
aaaD	833.897	324.712	234.212	224.063	70.7776	353.658	1155.84	380.438	1190.37	aaaD	464.274	216.166	908.88	0.4656	1.95764	0.290294	0.241487
aaaE	1293.22	492.51	806.942	872.855	665.31	147.16	943.846	536.9	507.889	aaaE	864.223	561.775	662.878	0.650035	0.767022	0.394756	0.50044
aaeA	4213.7	3480.22	5447.57	2716.65	2355.48	2784.17	8459.43	2195.82	6795.14	aaeA	4380.5	2618.76	5816.8	0.597824	1.32788	0.0403442	0.504127
aaeB	7817.02	7234.37	8487.59	7437.26	7850.65	8089.03	14163	5851.24	10922.8	aaeB	7846.32	7792.32	10312.3	0.993117	1.31429	0.901341	0.370346
aaeR	14195.9	9497.37	11549.4	4429.06	7394.85	8802.28	11047.3	9105.86	16678.9	aaeR	11747.6	6875.4	12277.3	0.585262	1.0451	0.0600287	0.851135
aaeX	1.22813	0.907017	458.942	83.6861	276.505	782.082	804.864	163.963	1134.29	aaeX	153.692	380.758	701.038	2.4774	4.5613	0.428806	0.165595
aas	60081.1	32583.7	43388	33994.5	24660.8	32434.5	23844.2	25655.4	30513.6	aas	45351	30363.3	26671.1	0.669518	0.588104	0.152755	0.0860771
aat	16763.9	16577.5	14558.1	6767.77	6469.08	8570.86	9189.52	5169.67	11786.2	aat	15966.5	7269.24	8715.13	0.45528	0.545837	0.000836757	0.0240795
abgA	1171.63	1327.87	1750.43	1289.49	984.281	1624.69	953.522	1500.32	2119.38	abgA	1416.64	1299.49	1524.41	0.917298	1.07607	0.667572	0.790026
abgB	949.341	682.984	1020.29	960.14	290.66	758.347	862.919	1109.16	789.345	abgB	884.206	669.716	920.476	0.757421	1.04102	0.391146	0.809748
abgR	2396.07	1281.61	659.966	2747.24	3768.2	3150.88	1562.23	4199.82	2427.29	abgR	1445.88	3222.11	2729.78	2.22847	1.88796	0.0391844	0.238563
abgT	749.157	171.426	824.958	673.088	903.123	353.658	701.067	563.691	858.121	abgT	581.847	643.289	707.627	1.1056	1.21617	0.825263	0.603191
abrB	3619.29	2790.89	2680.64	2013.86	1016.37	1712.51	1824.36	1314.92	4074.75	abrB	3030.27	1580.91	2404.68	0.521707	0.793552	0.0257076	0.524446
accA	336093	299540	299504	229769	240960	272709	180035	173232	178745	accA	311712	247813	177338	0.795005	0.568914	0.0226358	0.000407255
accB	379162	521758	312172	181300	169437	233472	342996	265184	331545	accB	404364	194736	313242	0.481587	0.774654	0.0319074	0.241827
accC	712384	1.08978e+06	591051	390699	422602	448901	548752	509906	485460	accC	797739	420734	514706	0.527408	0.645206	0.067123	0.134706
accD	445366	473905	515792	288445	293040	308519	251172	224890	294819	accD	478354	296668	256960	0.620185	0.537176	0.00104291	0.00155684
aceA	466312	64976	112949	37063	26463.3	38401.5	45381.1	42335.8	54272.2	aceA	214746	33976	47329.7	0.158215	0.220399	0.226508	0.256559
aceB	316895	53010.6	65647.7	66522.3	46556.6	61842.6	55759.9	74101.8	53287.1	aceB	145184	58307.2	61049.6	0.401608	0.420497	0.370262	0.384227
aceE	1.26575e+06	3.07087e+06	1.14456e+06	304802	1.19227e+06	356939	731879	794698	903837	aceE	1.82706e+06	618004	810138	0.338251	0.443411	0.152797	0.179001
aceF	979309	2.04704e+06	806780	386989	1.62661e+06	383462	563964	1.13014e+06	671729	aceF	1.27771e+06	799022	788612	0.625355	0.617207	0.446188	0.313865
aceK	67927.6	16320	23345.4	8042.86	4201.36	6317.18	9514.1	5622.98	11026.5	aceK	35864.3	6187.13	8721.19	0.172515	0.243172	0.140867	0.169954
ackA	346117	517745	604472	365482	624121	336358	264950	246202	445826	ackA	489445	441987	318993	0.903038	0.651744	0.710079	0.16043
acnA	85313	40813.9	47904.5	30560.7	26948.3	28579.8	70323.1	64340.1	58809.4	acnA	58010.5	28696.3	64490.8	0.494674	1.11171	0.10162	0.671778
acnB	1.78737e+06	640724	764219	944670	842844	951668	1.01294e+06	1.12314e+06	896369	acnB	1.0641e+06	913061	1.01082e+06	0.858056	0.949922	0.700297	0.892228
acpH	6981.89	5435.75	4898.54	9700.39	10360	12716.3	6119.6	6633.55	9876.33	acpH	5772.06	10925.5	7543.16	1.89283	1.30684	0.00965636	0.254243
acpP	1.86727e+06	2.16515e+06	2.01872e+06	1.17997e+06	1.3649e+06	1.16863e+06	1.04455e+06	1.09736e+06	1.07589e+06	acpP	2.01705e+06	1.23783e+06	1.0726e+06	0.613686	0.531769	0.0018874	0.000415066
acpS	28217.4	22484.9	28847	19822.8	19153.4	17709	4875.8	5529.74	4686.34	acpS	26516.4	18895.1	5030.63	0.712579	0.189717	0.0227858	0.000459615
acpT	26456.3	18918.6	23022	37110.7	39289.1	43562.8	24507.4	28505	21292.2	acpT	22799	39987.6	24768.2	1.75392	1.08637	0.00399713	0.549493
acrA	237260	195832	202782	119908	101458	143036	182335	119853	199019	acrA	211958	121467	167069	0.573071	0.788215	0.00674428	0.175302
acrB	697466	578461	478552	382587	419757	431142	480495	465289	577195	acrB	584826	411162	507660	0.703049	0.868052	0.0555876	0.346149
acrD	23072.8	15087.3	24133.3	11429.9	7793.09	15331.9	17743.1	13844.7	21531.3	acrD	20764.5	11518.3	17706.4	0.554711	0.852724	0.0616252	0.445332
acrE	1.22813	340.131	1085.72	569.605	1211.71	1240.18	1318.57	1545.33	594.654	acrE	475.693	1007.16	1152.85	2.11726	2.42352	0.242607	0.190316
acrF	12074.9	5100.16	5286.37	10620.9	11542.4	12068.3	13989.7	10237.5	12551.2	acrF	7487.15	11410.5	12259.5	1.52402	1.6374	0.167947	0.133629
acrR	7932.46	5780.42	4958.28	4624.33	3476.6	5721.42	6920.95	6104.15	8887.01	acrR	6223.72	4607.45	7304.04	0.740305	1.17358	0.2151	0.423024
acrS	707.4	417.228	134.648	664.09	91.5391	116.304	526.9	1.07166	150.251	acrS	419.759	290.644	226.074	0.692407	0.538581	0.632126	0.442784
acrZ	10311.3	16968.5	19062.2	16416	17268.8	15972.8	19977.3	20459	20350.5	acrZ	15447.3	16552.5	20262.3	1.07154	1.3117	0.699687	0.142493
acs	32132.7	3521.04	4007.21	93681.6	57809.3	51596.1	12287.6	84977	9518.69	acs	13220.3	67695.7	35594.4	5.12058	2.6924	0.0280727	0.445283
actP	7817.02	2547.81	2789.69	19284.7	10606.3	12056.4	4560.89	17381.2	3886.41	actP	4384.84	13982.5	8609.5	3.18882	1.96347	0.0394725	0.420824
acuI	44628.9	18083.2	52652.2	11715.2	12733.4	12255.8	10240.7	13628.2	28009	acuI	38454.8	12234.8	17292.7	0.31816	0.449688	0.0661205	0.146859
ada	8386.87	11073.8	13223	12415.2	11841.6	12735.2	14115.5	9155.16	12002.1	ada	10894.6	12330.7	11757.6	1.13182	1.07921	0.370011	0.689149
add	104856	80963	104906	23861.3	21588.1	30177.2	38836.7	27631.6	44023.4	add	96908.5	25208.9	36830.6	0.260131	0.380055	0.00102287	0.0029869
adeD	15550.5	17811.1	14731.7	57175.6	45084.4	43096.4	18468.8	27551.2	15922.3	adeD	16031.1	48452.1	20647.4	3.02238	1.28796	0.00195856	0.274342
adeP	19463.3	31354.7	27986	22589.8	25955.6	30259.1	38497.1	28507.1	34266.7	adeP	26268	26268.2	33757	1.00001	1.2851	0.999968	0.176762
adeQ	308.26	302.944	293.951	707.282	315.196	1758.79	938.568	1210.97	1002.02	adeQ	301.718	927.091	1050.52	3.07271	3.4818	0.220407	0.000812894
adhE	906225	413692	1.78667e+06	146739	146605	145408	127617	171926	546653	adhE	1.03553e+06	146251	282065	0.141233	0.272387	0.0911755	0.149473
adhP	9078.31	10010.7	10877.1	6638.2	9638.97	12125.2	5122.1	4223.4	6936.92	adhP	9988.72	9467.47	5427.47	0.947816	0.54336	0.770426	0.00871007
adiA	3587.36	2277.52	1797.84	2327.91	1908.16	1312.57	2087.37	4613.48	2769.06	adiA	2554.24	1849.55	3156.63	0.72411	1.23584	0.31269	0.550347
adiC	806.879	632.191	2878.82	1957.17	890.854	996.888	957.04	960.204	2747.89	adiC	1439.3	1281.64	1555.05	0.890462	1.08042	0.852884	0.907558
adiY	628.8	1433.09	10361.3	250.158	279.336	106.809	607.826	394.369	3683.26	adiY	4141.06	212.101	1561.82	0.0512191	0.377154	0.276301	0.477482
adk	284373	334681	304308	295320	290377	362124	246938	232516	301659	adk	307787	315940	260371	1.02649	0.845945	0.780632	0.138108
aegA	5709.56	3921.03	19296.4	9564.51	5740.54	10724.9	8683.73	5468.66	15088.5	aegA	9642.34	8676.63	9746.98	0.899847	1.01085	0.858564	0.986032
aer	7414.2	5118.3	4727.86	12386.4	7035.3	10994.2	18283.2	11034.8	9971.56	aer	5753.45	10138.7	13096.5	1.76219	2.27629	0.0724109	0.0553762
aes	4926.01	1590	3510.34	2920.91	2809.4	4103.85	2016.12	3243.9	4186.91	aes	3342.12	3278.06	3148.98	0.980832	0.94221	0.95435	0.875098
afuB	427.388	1375.04	1146.41	918.747	228.376	907.88	850.605	814.459	1619.96	afuB	982.944	685.001	1095.01	0.696887	1.11401	0.460828	0.787052
afuC	1067.24	869.829	2101.27	2567.27	1696.78	2867.24	4184.41	2551.61	3313.98	afuC	1346.11	2377.1	3350	1.76589	2.48865	0.117755	0.0298793
agaA	7153.83	1342.38	2779.26	3390.64	2314.9	2873.17	1751.35	2426.23	1651.7	agaA	3758.49	2859.57	1943.09	0.760829	0.516987	0.63919	0.361685
agaB	552.657	326.526	629.623	287.052	136.837	150.72	651.808	561.548	594.654	agaB	502.935	191.536	602.67	0.380837	1.1983	0.0388271	0.351693
agaC	1361.99	101.586	299.64	534.511	169.866	132.918	579.678	499.392	594.654	agaC	587.739	279.099	557.908	0.474868	0.949244	0.495209	0.943057
agaD	539.147	592.282	246.539	548.009	688.902	502.004	1575.42	1387.79	1167.09	agaD	459.323	579.638	1376.77	1.26194	2.99739	0.377426	0.00454242
agaI	917.41	603.166	764.271	950.242	1402.34	1043.17	3105.1	1506.75	2222.02	agaI	761.616	1131.92	2277.96	1.48621	2.99095	0.0882354	0.0323137
agaR	91398.3	35089.8	31006.1	43866.8	42432.6	39896.9	38325.6	44062.2	32404.4	agaR	52498.1	42065.4	38264.1	0.801276	0.728866	0.621355	0.51145
agaS	898.988	1082.07	557.558	1215.7	1312.69	1095.39	466.205	1064.15	816.855	agaS	846.206	1207.93	782.405	1.42746	0.924604	0.0949167	0.796734
agaV	3668.41	612.236	1807.32	3453.63	1694.89	3083.23	1238.52	1985.78	933.247	agaV	2029.32	2743.92	1385.85	1.35213	0.682912	0.528988	0.532292
agaW	2039.92	940.576	570.833	2311.72	1291.93	2349.81	581.437	1239.91	1049.64	agaW	1183.78	1984.48	956.994	1.6764	0.808425	0.226636	0.662897
agp	75742.2	18043.3	59797.1	28909.5	20987	21773.7	10801.9	22794.1	28732.8	agp	51194.2	23890.1	20776.3	0.466655	0.405832	0.191403	0.166185
agrA	1526.56	865.294	1399.58	1003.33	1046.57	1923.76	2907.19	1467.1	2631.5	agrA	1263.81	1324.55	2335.26	1.04806	1.84779	0.874856	0.0919904
agrB	493.707	1102.03	1274.42	1627.83	1041.85	1295.95	1775.1	2610.55	2058.01	agrB	956.717	1321.88	2147.89	1.38168	2.24506	0.278269	0.0250423
ahpC	1.88358e+06	1.13248e+06	1.0159e+06	571330	537022	527038	651347	752995	942611	ahpC	1.34399e+06	545130	782318	0.405607	0.582087	0.0426176	0.120035
ahpF	485210	311549	303482	518798	466836	447509	348269	414782	318270	ahpF	366747	477714	360441	1.30257	0.982804	0.152887	0.92823
ahr	23500.2	15040.2	19139	2025.56	687.015	1873.91	4011.12	2291.2	6401.52	ahr	19226.5	1528.83	4234.62	0.079517	0.220249	0.00203614	0.00527224
aidB	11075.2	5251.63	9489.86	3030.7	3460.55	5179.07	6278.82	5568.32	6754.93	aidB	8605.58	3890.11	6200.69	0.452045	0.720543	0.0641291	0.246295
ais	111.759	354.644	188.697	404.933	922.94	316.868	1192.78	397.584	1091.96	ais	218.367	548.247	894.109	2.51067	4.09453	0.178115	0.060132
alaA	51080.2	35075.2	37439.8	13685.8	13154.3	16013.1	17180.1	12707.7	15849.3	alaA	41198.4	14284.4	15245.7	0.346722	0.370056	0.00602881	0.0073408
alaC	17999.4	7027.57	9619.77	4061.92	2016.69	2820.96	4408.72	2910.62	2775.4	alaC	11548.9	2966.52	3364.91	0.256866	0.291362	0.0632185	0.0710927
alaE	11909.1	6725.53	9974.41	8248.03	3893.71	5945.72	14028.4	8890.46	14353.2	alaE	9536.36	6029.15	12424	0.632228	1.3028	0.149149	0.282532
alaS	1.45606e+06	936947	932803	903470	852511	1.02104e+06	529161	472156	620099	alaS	1.1086e+06	925672	540472	0.834989	0.487525	0.368767	0.033728
aldA	257840	32277.1	24137.1	281904	267620	193231	25473.3	324684	21547.2	aldA	104751	247585	123901	2.36355	1.18281	0.154027	0.886798
aldB	3185.76	641.261	2241.61	440.927	1258.9	1431.25	1001.02	2491.6	2932	aldB	2022.88	1043.69	2141.54	0.515944	1.05866	0.289673	0.906121
alkA	6506.61	2906.08	4241.42	2273.92	1375.92	1271.03	1835.79	1617.13	2285.5	alkA	4551.37	1640.29	1912.81	0.360395	0.420271	0.0569083	0.0690988
alkB	1481.12	4276.58	3295.09	1554.94	1617.5	1943.93	4384.97	2578.4	2413.53	alkB	3017.6	1705.46	3125.63	0.565171	1.0358	0.188063	0.921817
allA	3683.15	1889.32	1614.83	3543.61	4821.37	4065.88	2205.24	5123.59	3701.24	allA	2395.77	4143.62	3676.69	1.72956	1.53466	0.0794249	0.294712
allB	1567.09	1714.26	2554.53	2068.76	1810.96	1335.12	2791.07	637.635	1397.75	allB	1945.29	1738.28	1608.82	0.893583	0.827033	0.610492	0.65655
allC	5681.31	3177.28	3002.09	3579.6	2201.66	3655.26	2220.19	3046.72	2571.19	allC	3953.56	3145.51	2612.7	0.795613	0.660848	0.45847	0.20964
allD	631.257	563.257	195.335	326.646	212.333	300.253	0.879632	513.323	115.333	allD	463.283	279.744	209.845	0.603829	0.452953	0.259322	0.286069
allE	4965.31	4103.34	4817.94	3510.32	2575.36	3391.79	2307.28	2216.18	3308.69	allE	4628.87	3159.16	2610.72	0.68249	0.564008	0.0207169	0.0101081
allR	105485	52688.6	59297.4	27972.7	21810.8	27088.1	27541.3	26462.4	32379	allR	72490.3	25623.9	28794.2	0.35348	0.397215	0.0486475	0.0590779
allS	233.344	180.496	659.018	422.93	1413.67	455.72	482.918	870.185	583.015	allS	357.619	764.105	645.373	2.13664	1.80463	0.320192	0.206052
alpA	211.238	94.3298	0.948228	0.89985	0.943702	221.926	795.188	534.756	665.547	alpA	102.172	74.5899	665.164	0.730044	6.51024	0.787153	0.00433574
alr	46236.5	32921.1	37544.1	26843.4	26338.7	24548.4	53293.4	46088.7	41747.5	alr	38900.6	25910.2	47043.2	0.666062	1.20932	0.0306039	0.189341
alsA	1219.53	664.843	1475.44	1676.42	677.578	823.619	482.039	1874.33	1062.34	alsA	1119.94	1059.21	1139.57	0.945772	1.01753	0.884599	0.968644
alsB	5466.39	2234.89	2257.73	5779.74	4315.55	4857.45	1790.93	5988.41	3593.32	alsB	3319.67	4984.25	3790.89	1.50143	1.14195	0.223085	0.785831
alsC	1353.39	645.796	514.888	2200.13	938.039	697.821	1185.74	1248.48	927.956	alsC	838.026	1278.66	1120.73	1.52581	1.33734	0.455467	0.367156
alsE	6793.99	1161.89	1385.36	1222	1679.79	1521.44	1580.7	841.25	3010.3	alsE	3113.75	1474.41	1810.75	0.473516	0.581534	0.424722	0.540231
alsK	8155.98	1869.36	1132.18	3162.07	1991.21	2208.58	2835.06	2340.5	3211.34	alsK	3719.18	2453.96	2795.63	0.659811	0.75168	0.605061	0.70161
alsR	18711.7	11417.5	12005.5	15041	19361	10101.8	6507.52	31836.8	10302.7	alsR	14044.9	14834.6	16215.7	1.05622	1.15456	0.835033	0.804919
alx	7767.9	13673.3	11053.5	11543.3	7013.59	20773.2	8071.51	5100.01	6669.22	alx	10831.6	13110	6613.58	1.21036	0.610585	0.631462	0.0920077
amiA	69051.4	45973.1	44217.7	27953.8	25018.5	31742.6	32154.1	26757.1	34148.2	amiA	53080.7	28238.3	31019.8	0.531988	0.584389	0.0392866	0.0565183
amiB	55522.3	47611.1	64621.7	41511	42186.3	57209.5	52288.9	33929.7	58881.3	amiB	55918.4	46968.9	48366.6	0.839955	0.86495	0.276002	0.445719
amiC	102017	77709.6	77929.1	69399.2	56513.6	75012.2	96296	64604.8	81238	amiC	85885.1	66975	80712.9	0.77982	0.939777	0.124426	0.693391
amiD	26073.1	18798.8	25600.2	18606.2	17163.1	21060.4	27691.7	22284	27408	amiD	23490.7	18943.2	25794.6	0.806414	1.09808	0.156509	0.476256
amn	61155.8	20934.9	35690.3	8697.05	8237.57	11103.4	11093.9	6833.95	10469.9	amn	39260.3	9346.02	9465.93	0.238053	0.241107	0.0640317	0.06534
ampC	9206.03	9647.03	15911.3	7593.84	3650.24	6471.46	5534.65	3807.59	11998.9	ampC	11588.1	5905.18	7113.71	0.50959	0.61388	0.082247	0.246876
ampD	11879.7	9247.94	13242	9895.65	5521.6	9088.29	5472.19	5088.22	6298.89	ampD	11456.5	8168.52	5619.77	0.713001	0.490529	0.13898	0.00888578
ampE	33516.8	13813.9	22727.1	13696.6	12177.5	14077.5	8327.48	8673.98	11298.4	ampE	23352.6	13317.2	9433.3	0.570267	0.403951	0.154537	0.0734681
ampG	51433.9	42454.7	47292.9	22238.9	24681.6	25857.4	12627.1	11413.1	9003.4	ampG	47060.5	24259.3	11014.6	0.515491	0.234051	0.00124581	0.000211318
ampH	27889.5	21889.9	21232.7	33507.7	37245.1	42663.2	19311.5	39903.1	24404.1	ampH	23670.7	37805.3	27872.9	1.59714	1.17753	0.0141547	0.555754
amtB	9840.97	4608.55	6012.71	5694.25	5501.78	5932.67	6517.2	8093.15	6360.26	amtB	6820.75	5709.57	6990.2	0.837089	1.02484	0.517785	0.92354
amyA	18929.1	19652.3	19543	6233.26	3585.12	4547.71	6248.91	5805.16	8009.84	amyA	19374.8	4788.7	6687.97	0.247161	0.345189	5.48089e-05	5.76e-05
anmK	20287.4	8360.88	13207.9	10016.2	8076.2	11563.9	8236.88	7134.01	9496.47	anmK	13952.1	9885.44	8289.12	0.70853	0.594115	0.322606	0.183887
ansA	33938	53203.8	33153.8	39827.4	38434.1	42204	16620.7	20056	20898.6	ansA	40098.6	40155.2	19191.8	1.00141	0.478615	0.993614	0.0352858
ansB	5357.08	4487.01	415918	9389.04	5440.44	10561.1	32663.4	29228.3	381319	ansB	141921	8463.52	147737	0.0596355	1.04098	0.385171	0.975775
ansP	6106.24	17436.5	15688.4	17857.5	10914.9	17084.8	28191.3	17174.4	26958.3	ansP	13077.1	15285.7	24108	1.1689	1.84354	0.62283	0.0899702
apaG	47335.7	33133.3	34630.2	16821.8	20947.3	20901.4	25379.2	30804.8	30491.4	apaG	38366.4	19556.9	28891.8	0.509739	0.753048	0.0161987	0.121694
apaH	39013.9	19059.1	24129.5	10078.3	10340.1	11307.6	6944.7	9917.1	9565.25	apaH	27400.9	10575.3	8809.02	0.385949	0.321487	0.0485961	0.0373879
apbE	12027	32290.7	29545.8	22800.4	21845.8	29361.9	28636.4	17509.8	31357.9	apbE	24621.2	24669.4	25834.7	1.00196	1.04929	0.994666	0.881346
aphA	58356.9	12083.3	27705.3	197290	111926	188058	18618.3	62773.3	33281.6	aphA	32715.1	165758	38224.4	5.06671	1.1684	0.0117353	0.784018
appA	5343.58	4460.71	4202.54	3456.32	1768.5	3065.43	2358.29	2025.43	2439.99	appA	4668.94	2763.42	2274.57	0.591872	0.48717	0.0364658	0.00287884
appY	1865.52	2872.52	3465.77	3243.06	1148.48	1820.51	5610.3	1639.63	5568.8	appY	2734.61	2070.68	4272.91	0.757215	1.56253	0.439487	0.332664
apt	108313	237129	182457	57227.8	45269.4	76798.3	105296	59568	94040	apt	175966	59765.2	86301.2	0.33964	0.490441	0.039056	0.0872614
aqpZ	3069.09	1622.65	2787.79	2507.88	2057.27	1554.67	4720.11	2846.32	5726.45	aqpZ	2493.18	2039.94	4430.96	0.81821	1.77723	0.433737	0.111786
araA	5541.3	1726.05	2669.26	2040.86	1687.34	1844.24	2326.63	2239.76	2432.58	araA	3312.21	1857.48	2332.99	0.560799	0.704361	0.275221	0.441987
araB	2084.13	1014.95	1273.47	966.439	831.401	963.658	1043.24	712.651	297.327	araB	1457.52	920.5	684.407	0.631553	0.469571	0.173949	0.116889
araC	14717.9	10499.6	5077.76	31508.3	40065.8	13768.9	11837.2	42131.1	8915.58	araC	10098.4	28447.7	20961.3	2.81704	2.0757	0.0896889	0.378461
araD	1474.98	472.556	1215.63	648.792	453.921	230.234	490.835	618.345	889.865	araD	1054.39	444.315	666.348	0.421397	0.631977	0.132669	0.295385
araE	16277.6	9306.9	9838.81	23777.6	16958.3	20111	18446.8	20258.6	14761.6	araE	11807.8	20282.3	17822.3	1.71771	1.50937	0.0468428	0.0950786
araF	3625.43	1014.95	1298.12	2008.47	1369.31	2998.97	2122.55	3438.94	2583.89	araF	1979.5	2125.58	2715.13	1.0738	1.37162	0.885625	0.465346
araG	2443.97	414.507	1618.62	1330.88	1757.17	1979.53	756.484	1445.66	1927.86	araG	1492.37	1689.2	1376.67	1.13189	0.922474	0.766489	0.873204
araH	2656.44	1080.26	1470.7	1282.29	346.339	1038.42	1269.31	1066.3	805.216	araH	1735.8	889.017	1046.94	0.512166	0.603147	0.1989	0.234529
araJ	5482.35	6019.87	4377.97	4930.28	3859.74	4936.97	3824.64	2140.1	4937.11	araJ	5293.4	4575.66	3633.95	0.864409	0.686506	0.298663	0.154209
arcA	434317	256421	336758	301036	252584	280026	588537	538002	685700	arcA	342499	277882	604080	0.811337	1.76374	0.292196	0.0177032
arcB	117098	62180.5	83017.3	63461	55457.6	63995.4	51063.5	52425.4	70978.6	arcB	87432	60971.4	58155.9	0.697358	0.665155	0.178628	0.164845
arcZ	1382.87	6110.57	2351.6	6145.08	4606.21	5516.11	4239.83	3817.24	4437.68	arcZ	3281.68	5422.47	4164.92	1.65234	1.26914	0.229099	0.576194
arfA	2132.03	1364.15	703.585	1906.78	1108.85	2405.59	3960.98	1875.4	6130.65	arfA	1399.92	1807.07	3989.01	1.29084	2.84945	0.507058	0.116404
arfB	15855.1	10808.9	13632.7	13185.5	12677.7	17545.2	14307.2	8503.59	17614.2	arfB	13432.2	14469.5	13475	1.07722	1.00319	0.651121	0.989433
argA	12662	5316.93	6795.95	6383.54	4658.11	5599.19	6963.17	6738.57	7672.3	argA	8258.29	5546.95	7124.68	0.671682	0.862731	0.303365	0.642366
argB	13817.6	4625.79	9611.23	5108.45	3023.62	5982.51	2446.26	4689.57	4098.03	argB	9351.55	4704.86	3744.62	0.50311	0.400427	0.17209	0.110161
argC	8326.69	2365.5	5553.77	1350.68	1022.97	3015.59	3259.92	2269.77	2152.18	argC	5415.32	1796.41	2560.62	0.331728	0.472848	0.119045	0.179676
argD	23069.1	19262.3	15547.1	14640.6	13276.9	12294.9	17315.6	17032.9	15635.6	argD	19292.9	13404.2	16661.4	0.694773	0.863602	0.0608182	0.303873
argE	43146.5	10276.5	22786.9	5671.76	5166.77	8270.61	9715.54	6845.74	10836	argE	25403.3	6369.71	9132.44	0.250744	0.359498	0.119186	0.167122
argF	38366.6	7085.62	15774.7	7265.39	6606.86	5851.97	10750.9	9603.11	6514.74	argF	20409	6574.74	8956.24	0.322149	0.438838	0.21234	0.29038
argG	54954.9	31156.9	29378	15770.8	13891.3	15412.6	20718	18153.9	17641.8	argG	38496.6	15024.9	18837.9	0.390291	0.489338	0.0468771	0.0769421
argH	54118.6	16370.7	29624.5	17604.7	14091.4	17428.9	12259.4	12859.9	10162	argH	33371.3	16375	11760.4	0.490691	0.352412	0.200985	0.123068
argI	4206.33	1711.54	1276.31	844.06	945.589	661.032	1074.03	449.024	617.932	argI	2398.06	816.893	713.662	0.340647	0.2976	0.159611	0.144909
argK	921.094	463.486	363.171	1378.57	909.728	1617.57	654.447	308.637	986.152	argK	582.584	1301.96	649.745	2.2348	1.11528	0.0559291	0.809109
argO	15704	12232	11340.8	13916.2	9025.56	14959.3	16238.9	7810.23	11631.7	argO	13092.3	12633.7	11893.6	0.96497	0.908444	0.849226	0.688194
argP	31064.2	10113.2	13797.7	9258.56	9093.51	7972.73	12718.6	14975.3	12293	argP	18325	8774.93	13329	0.478849	0.727365	0.213992	0.485687
argR	33954	42951.8	39519.3	41481.3	32684.2	31753.2	39194.7	41547	40171.9	argR	38808.4	35306.2	40304.5	0.909759	1.03855	0.43694	0.610145
argS	201640	253304	241258	135170	123406	169962	162420	142027	183435	argS	232068	142846	162627	0.615537	0.700775	0.0130666	0.024179
argT	11189.5	8559.52	4711.74	44295.1	36019.2	36982.2	21032	30756.5	9699.63	argT	8153.57	39098.8	20496.1	4.7953	2.51375	0.000655019	0.124661
ariR	1457.79	409.972	280.675	54.8909	166.091	1046.73	2665.29	674.072	757.602	ariR	716.144	422.572	1365.65	0.590065	1.90695	0.579259	0.435053
arnA	6575.39	3751.42	7479.62	7148.41	4802.5	7677.22	8810.4	8181.02	9726.08	arnA	5935.48	6542.71	8905.83	1.10231	1.50044	0.692675	0.0699382
arnB	2618.36	1491.14	3071.31	1533.34	1321.18	1435.99	2411.07	1027.72	2793.39	arnB	2393.6	1430.17	2077.39	0.597498	0.867894	0.111768	0.680336
arnC	2583.98	550.559	1332.26	993.435	927.659	1114.38	1101.3	588.339	1455.95	arnC	1488.93	1011.82	1048.53	0.679564	0.704216	0.467369	0.531342
arnD	5459.02	4116.04	1925.85	2225.33	1386.3	1818.13	5232.05	2185.11	6115.84	arnD	3833.64	1809.92	4511	0.472116	1.17669	0.128275	0.689134
arnE	792.141	453.508	529.111	321.247	248.194	150.72	539.215	211.116	181.994	arnE	591.587	240.053	310.775	0.405779	0.525324	0.0366982	0.141877
arnF	284.925	273.012	471.269	0.89985	0.943702	126.985	290.279	1.07166	553.388	arnF	343.069	42.9427	281.579	0.125172	0.820767	0.0173672	0.738687
arnT	934.604	525.163	2344.02	2502.48	1005.99	2457.8	1947.51	1197.04	1720.48	arnT	1267.93	1988.76	1621.67	1.56851	1.27899	0.384182	0.583548
aroA	59347.9	49163.9	75580.4	8869.82	7124	9390.92	14091.7	9346.98	15440.9	aroA	61364.1	8461.58	12959.9	0.137891	0.211196	0.00237678	0.0036133
aroB	212873	237721	260764	185746	185132	210072	136172	119274	145030	aroB	237120	193650	133492	0.816675	0.562973	0.0539371	0.00276716
aroC	144313	90283.5	111771	82792.5	78936.9	89299.8	85280.4	77984.4	108599	aroC	115456	83676.4	90621.4	0.724746	0.784899	0.117857	0.244513
aroD	14189.8	5320.56	10255.1	2174.94	1751.51	2750.94	1538.48	1856.11	3129.87	aroD	9921.8	2225.79	2174.82	0.224334	0.219196	0.0407146	0.0412834
aroE	34859.1	43705.5	55532	27897.2	21732.5	28507.4	29631.3	33269.6	36452.7	aroE	44698.9	26045.7	33117.9	0.582692	0.74091	0.0428342	0.140084
aroF	35766.7	27459.9	23548.3	41952.8	37191.3	39392.5	46904.6	34369.1	45164.1	aroF	28925	39512.2	42145.9	1.36602	1.45708	0.0516126	0.0679873
aroG	107963	45366.3	76278.3	19054.3	20771.8	23691.5	33714.6	23728.6	31216.2	aroG	76535.9	21172.6	29553.1	0.276635	0.386134	0.037837	0.062318
aroH	38883.7	45425.2	46643.3	17494	12786.2	22935.5	23276	11045.6	17785.7	aroH	43650.7	17738.6	17369.1	0.406375	0.39791	0.0024066	0.00356422
aroK	167292	203506	201087	192555	194298	204292	97686.7	91809.8	120267	aroK	190628	197048	103255	1.03368	0.541654	0.627856	0.00387627
aroL	33773.5	22326.2	19161.8	17903.4	17582.1	21212.3	30705.3	30920.5	37870.6	aroL	25087.2	18899.3	33165.5	0.753345	1.32201	0.248673	0.183095
aroM	13217.1	11176.3	11078.1	32113.9	30502.3	31480.3	26725	39068.3	23248.6	aroM	11823.8	31365.5	29680.6	2.65274	2.51024	2.02464e-05	0.0211741
aroP	29536.4	14306.4	14349.5	10752.3	7742.13	7398.33	17765.9	12765.6	14014.6	aroP	19397.4	8630.92	14848.7	0.444952	0.765497	0.106217	0.438139
arpA	85.9688	225.847	27.4986	245.659	99.0887	53.4047	1374.87	812.315	1728.94	arpA	113.105	132.718	1305.37	1.1734	11.5413	0.824015	0.0120369
arpB	115.444	73.4684	88.1852	0.89985	123.625	1.18677	230.464	1.07166	403.137	arpB	92.3658	41.9038	211.558	0.453673	2.29043	0.302463	0.366293
arrS	1.22813	0.907017	0.948228	0.89985	0.943702	1.18677	0.879632	1.07166	1.0581	arrS	1.02779	1.01011	1.00313	0.982796	0.976007	0.901881	0.845108
arsB	2676.09	2099.74	2398.07	4869.09	4256.09	5156.52	3853.67	3969.41	3958.36	arsB	2391.3	4760.57	3927.15	1.99079	1.64227	0.00164019	0.000839987
arsC	3309.8	1311.55	2677.79	977.237	1742.07	1501.27	2365.33	632.277	1970.19	arsC	2433.05	1406.86	1655.93	0.578229	0.6806	0.179449	0.380481
arsR	2004.3	758.266	1248.82	2264.92	1776.05	3541.33	2031.95	2097.23	2365.92	arsR	1337.13	2527.43	2165.03	1.89019	1.61917	0.135938	0.092781
artI	82269.7	60423.6	72092.8	18886.1	14820.8	17754.1	21190.3	16228.1	24121.6	artI	71595.4	17153.7	20513.3	0.239592	0.286518	0.00106419	0.00160581
artJ	5854.48	2444.41	4333.4	1520.75	964.463	2403.21	1648.43	1713.58	2326.77	artJ	4210.76	1629.47	1896.26	0.386978	0.450336	0.0736436	0.0836478
artM	27704.1	27933.4	50684.7	10859.4	6935.26	9605.73	13917.5	10137.9	14841	artM	35440.7	9133.46	12965.5	0.257711	0.365835	0.026971	0.04423
artP	43075.3	38267.9	39726.9	20105.4	12754.1	19708.7	18054.5	11314.5	15844	artP	40356.7	17522.7	15071	0.434196	0.373445	0.00119587	0.000490477
artQ	38329.8	32798.6	44384.6	8019.47	8870.8	8023.76	12501.3	10942.7	14553.1	artQ	38504.4	8304.67	12665.7	0.215681	0.328943	0.000845923	0.00180497
ascB	8676.71	2283.87	4403.57	5355.01	5704.68	6844.11	4825.66	4949.98	4302.25	ascB	5121.38	5967.93	4692.63	1.1653	0.916282	0.684042	0.831702
ascF	4240.72	3127.39	3445.86	10098.1	6682.35	8074.79	6241.87	6136.3	3779.54	ascF	3604.66	8285.09	5385.91	2.29844	1.49415	0.0110152	0.109797
ascG	17204.8	12083.3	11179.6	10739.7	8873.63	10773.5	7986.18	8941.9	6895.66	ascG	13489.2	10128.9	7941.25	0.750892	0.58871	0.164623	0.0477984
asd	218473	82427	142809	71809	64380.3	69098.6	45165.6	44412.6	70998.7	asd	147903	68429.3	53525.7	0.462664	0.361898	0.113976	0.0792878
aslA	6032.55	3609.93	4573.3	3935.05	3245.39	4357.82	4977.84	3761.51	5722.22	aslA	4738.59	3846.09	4820.52	0.811651	1.01729	0.313768	0.93236
aslB	2132.03	2398.15	1278.21	5482.79	3323.72	5865.02	5605.9	6765.36	7454.34	aslB	1936.13	4890.51	6608.53	2.52592	3.41327	0.026429	0.00183229
asmA	76723.5	73439.3	99030	76517.9	76862.6	88189	74695.7	66272.3	96348.7	asmA	83064.3	80523.2	79105.6	0.969408	0.952342	0.789569	0.758731
asnA	66119.8	18994.7	23401.3	19720.2	17425.5	31377	19535.8	13142.8	19137.9	asnA	36172	22840.9	17272.2	0.631453	0.477501	0.441936	0.280788
asnB	76803.3	29668.5	36943.9	15023	11085.7	14678	26750.5	22095.4	24531.1	asnB	47805.2	13595.6	24459	0.284395	0.511638	0.0805602	0.187725
asnC	3821.93	6002.64	3816.62	3789.27	2279.98	5001.05	5393.91	1941.84	5626.99	asnC	4547.06	3690.1	4320.91	0.811536	0.950265	0.468832	0.879174
asnS	554844	540459	429995	216634	214894	237560	188212	151061	184942	asnS	508432	223029	174738	0.438661	0.34368	0.00206059	0.00126168
aspA	512013	136071	740114	728392	895308	477170	127493	985225	857932	aspA	462733	700290	656883	1.51338	1.41957	0.329127	0.576835
aspC	176231	130224	153628	49468.4	46920.8	59594.9	53850.2	43812.5	67611.7	aspC	153361	51994.7	55091.5	0.339035	0.359227	0.00184633	0.00278353
aspS	367541	457898	467525	402732	422554	452944	244131	228130	309020	aspS	430988	426077	260427	0.988605	0.604255	0.895287	0.0133688
asr	916.182	288.431	1004.17	556.107	566.221	188.697	604.307	391.154	395.731	asr	736.262	437.008	463.731	0.59355	0.629845	0.309472	0.312578
astA	838.81	400.901	322.397	5294.72	2284.7	3112.9	1658.11	4282.34	1277.13	astA	520.703	3564.11	2405.86	6.8448	4.6204	0.0289136	0.120537
astB	3174.71	1931.95	1907.83	5995.7	2179.01	4010.1	4507.24	6510.31	2468.55	astB	2338.16	4061.6	4495.37	1.73709	1.92261	0.21755	0.156767
astC	2362.91	805.431	302.485	6008.3	3908.81	3325.33	2246.58	9371.63	1319.45	astC	1156.94	4414.15	4312.56	3.81535	3.72754	0.0334976	0.294524
astD	3441.21	588.654	2289.02	8487.39	3046.27	4940.53	4583.76	9532.38	3821.87	astD	2106.29	5491.4	5979.34	2.60714	2.83879	0.132715	0.121068
astE	1990.79	619.492	414.375	1240.89	996.549	1672.16	1542.88	1497.1	1229.52	astE	1008.22	1303.2	1423.16	1.29258	1.41156	0.609312	0.456918
atoA	530.55	105.214	200.076	0.89985	42.4666	1.18677	0.879632	255.054	104.752	atoA	278.613	14.8511	120.229	0.0533035	0.431525	0.111646	0.346356
atoB	1452.87	591.375	567.04	948.442	586.039	1069.28	1409.17	1713.58	938.537	atoB	870.429	867.921	1353.76	0.997118	1.55528	0.994219	0.259704
atoC	5629.73	2248.49	8670.59	2150.64	2237.52	3254.13	855.003	2404.8	3482.22	atoC	5516.27	2547.43	2247.34	0.461803	0.407402	0.190998	0.178418
atoD	1.22813	0.907017	0.948228	204.266	0.943702	1.18677	0.879632	1.07166	100.52	atoD	1.02779	68.7988	34.157	66.9386	33.2335	0.373664	0.374579
atoE	1059.87	831.734	752.893	591.202	1485.39	725.117	573.52	1088.8	550.214	atoE	881.5	933.902	737.512	1.05945	0.836656	0.866868	0.508213
atoS	2803.81	1248.96	1285.8	2027.36	2311.13	1202.2	1190.14	1579.62	1672.86	atoS	1779.52	1846.9	1480.87	1.03786	0.832175	0.917477	0.605265
atpA	1.40645e+06	1.49905e+06	1.08516e+06	1.61011e+06	1.92588e+06	1.78436e+06	1.47245e+06	2.09323e+06	1.61474e+06	atpA	1.33022e+06	1.77345e+06	1.72681e+06	1.3332	1.29814	0.0460676	0.153858
atpB	516754	616956	513915	1.14953e+06	1.0229e+06	1.11482e+06	1.12694e+06	1.13709e+06	914693	atpB	549208	1.09575e+06	1.05957e+06	1.99515	1.92927	0.000421488	0.0031012
atpC	746925	1.01655e+06	867452	1.29804e+06	1.39622e+06	1.17062e+06	971466	1.38463e+06	843242	atpC	876976	1.28829e+06	1.06645e+06	1.46902	1.21605	0.015554	0.354279
atpD	1.31742e+06	1.48697e+06	1.16364e+06	1.66544e+06	2.05245e+06	1.76168e+06	1.26472e+06	1.9426e+06	1.38192e+06	atpD	1.32267e+06	1.82652e+06	1.52975e+06	1.38093	1.15656	0.0278451	0.417136
atpE	357927	362606	275327	543137	618163	628906	547676	704058	560253	atpE	331954	596735	603995	1.79765	1.81952	0.0024887	0.00916121
atpF	878117	1.07719e+06	697106	1.60549e+06	1.66989e+06	1.67486e+06	1.43781e+06	1.66174e+06	1.53638e+06	atpF	884139	1.65008e+06	1.54531e+06	1.86632	1.74781	0.00239295	0.00657356
atpG	637174	867533	551767	819174	965452	881585	716215	1.01446e+06	836095	atpG	685491	888737	855589	1.2965	1.24814	0.120736	0.254817
atpH	486667	597080	416302	729545	852328	746334	709576	936561	764760	atpH	500016	776069	803632	1.55209	1.60721	0.0132975	0.0244469
atpI	89211.1	112466	103782	160730	146778	198862	151405	156222	191328	atpI	101819	168790	166318	1.65774	1.63346	0.016903	0.0107226
avtA	63976.8	40908.3	35734	41987	45303.3	51451.3	30562.8	39914.9	24684.5	avtA	46873	46247.2	31720.7	0.986649	0.676738	0.94855	0.195075
azoR	17698.5	9603.49	10875.2	2686.95	2435.69	2278.6	1220.93	903.406	1532.13	azoR	12725.7	2467.08	1218.82	0.193865	0.0957762	0.0151342	0.0102885
azuC	1095.49	3872.05	5677.99	288.852	620.956	1670.97	74095.8	4876.03	52378.2	azuC	3548.51	860.26	43783.4	0.242429	12.3385	0.1265	0.120947
bacA	27210.4	33724.7	28100.7	72980.6	72519.7	79226.5	43069.4	45069.6	39201.7	bacA	29678.6	74908.9	42446.9	2.524	1.43022	0.000108798	0.00875359
baeR	21164.3	10607.6	9442.45	4803.4	4059.8	5412.86	5453.72	4942.48	8912.4	baeR	13738.1	4758.69	6436.2	0.346386	0.468493	0.0747367	0.136813
baeS	7001.55	6786.3	5363.18	1680.92	1496.71	2518.33	1102.18	2569.83	2193.45	baeS	6383.67	1898.65	1955.15	0.297423	0.306274	0.00173972	0.00281793
bamA	785382	596326	558222	694591	614556	789528	677698	609646	748211	bamA	646643	699558	678518	1.08183	1.04929	0.573978	0.713442
bamB	285398	267668	302827	218041	207029	264579	278128	252486	341312	bamB	285298	229883	290642	0.805766	1.01873	0.0528093	0.859292
bamC	352870	227054	346450	218438	190637	250430	191858	144278	216266	bamC	308792	219835	184134	0.71192	0.596304	0.115699	0.0536973
bamD	221244	145606	159293	67731.7	60281.8	80800.1	73683.3	71884.5	101536	bamD	175381	69604.5	82367.8	0.396876	0.46965	0.011674	0.0209228
bamE	70356.9	64927.9	68547.4	88737.8	63614	91545.2	120782	87832.9	124516	bamE	67944	81299	111044	1.19656	1.63434	0.212902	0.0215112
barA	43069.1	32449.4	45475.1	19923.6	18100.2	21754.7	25767.1	26062.7	29892.5	barA	40331.2	19926.2	27240.7	0.494063	0.675425	0.00786881	0.0360585
basR	13314.1	8641.15	10017.1	5045.46	6205.78	4248.64	6674.65	9786.36	7364.4	basR	10657.4	5166.63	7941.8	0.48479	0.745188	0.0214943	0.180695
basS	14601.2	7774.04	12851.3	4992.37	5465.92	7714.01	8093.5	8860.45	10018.1	basS	11742.2	6057.43	8990.69	0.515869	0.765674	0.0620419	0.264572
bax	125362	142077	162593	103843	71309.9	119339	148548	111618	162839	bax	143344	98164	141002	0.684815	0.98366	0.0639311	0.906246
bcp	246922	128036	152391	33658	33395.7	40102.2	42635.8	35855.5	47990.3	bcp	175783	35718.6	42160.5	0.203197	0.239844	0.0182095	0.0214251
bcr	34500.5	41951.3	60575.6	44902.5	45824.3	51794.3	38936.1	31021.2	42304	bcr	45675.8	47507	37420.4	1.04009	0.819261	0.831195	0.383624
bcsA	11053.1	10384.4	11960.9	11231	10812	14164.1	18290.2	12144	14908.7	bcsA	11132.8	12069	15114.3	1.08409	1.35763	0.460988	0.0958398
bcsB	16232.1	13731.3	13384.2	13462.7	10359	15403.1	16470.2	12439.8	12389.3	bcsB	14449.2	13074.9	13766.4	0.904887	0.952746	0.469327	0.695514
bcsC	31437.6	28454.9	31657.5	17795.4	16064.6	22539.2	17515.2	12810.6	16829.1	bcsC	30516.7	18799.7	15718.3	0.616048	0.515073	0.0059203	0.001179
bcsE	58721.6	30752.4	34815.1	22144.4	23252.8	30708.9	32977.4	24704.9	40564.5	bcsE	41429.7	25368.7	32748.9	0.612331	0.79047	0.153375	0.428102
bcsF	3910.35	2207.68	3417.41	3251.16	2598.01	3051.19	1263.15	1515.32	2522.52	bcsF	3178.48	2966.79	1767	0.933397	0.555925	0.715757	0.0905068
bcsG	23195.6	10729.1	25058.8	6573.41	6758.79	6319.56	6971.09	4746.36	7347.47	bcsG	19661.2	6550.58	6354.97	0.333174	0.323224	0.0435301	0.0436326
bcsQ	10763.3	6527.8	9561.93	12639.3	11176.3	15572.8	25389.7	14757.8	19949.5	bcsQ	8951.01	13129.5	20032.3	1.46681	2.238	0.0816244	0.0288451
bcsZ	5832.37	6045.27	5595.49	6034.4	5603.7	5995.57	5363.12	4301.63	4194.32	bcsZ	5824.38	5877.89	4619.69	1.00919	0.793165	0.79133	0.0380272
bdcA	2626.96	1260.75	1841.46	2883.12	1721.31	2654.81	3010.98	2677	1463.36	bdcA	1909.72	2419.75	2383.78	1.26707	1.24823	0.391991	0.483587
bdcR	7987.73	3337.82	4057.47	2202.83	2260.17	3721.71	4710.43	3492.53	3471.64	bdcR	5127.67	2728.24	3891.53	0.532062	0.758927	0.191461	0.456728
bdm	341.419	136.96	346.103	0.89985	80.2146	575.584	100.278	70.7293	156.599	bdm	274.827	218.9	109.202	0.796499	0.397349	0.785926	0.08703
beeE	488.794	557.815	369.809	426.529	44.354	151.907	406.39	339.715	594.654	beeE	472.139	207.597	446.92	0.439693	0.946584	0.10437	0.801802
bepA	55512.5	35713.8	43798.6	25697.9	19211.9	23866	27210.6	20751.5	25181.8	bepA	45008.3	22925.3	24381.3	0.509356	0.541707	0.0219194	0.0271181
betA	63626.7	14258.3	14326.8	45891.5	42038.1	48180.5	70941.5	88952.8	41868.1	betA	30737.3	45370	67254.1	1.47606	2.18803	0.426353	0.163348
betB	82193.5	26946.6	14942.2	90874.1	76299.2	101519	106889	133401	55676.3	betB	41360.8	89564	98655.2	2.16543	2.38524	0.0931722	0.136455
betI	41085.7	14647.4	9149.45	45307.5	39044.7	56771.6	55028	61103.7	27152	betI	21627.5	47041.2	47761.2	2.17506	2.20835	0.0846759	0.14306
betT	31263.2	25168.8	5336.62	42805.9	41505.9	44905	48518.8	54238.7	16173.1	betT	20589.5	43072.3	39643.5	2.09195	1.92542	0.0464036	0.250818
bfd	1918.33	932.413	89.1334	503.016	370.875	703.755	657.085	323.64	24.3364	bfd	979.96	525.882	335.021	0.536636	0.341872	0.445687	0.313062
bfr	25448	24139.3	23010.6	6590.5	2822.61	7522.94	7847.2	4698.14	6151.81	bfr	24199.3	5645.35	6232.38	0.233286	0.257544	0.000316067	9.82254e-05
bglA	139935	98402.3	112685	56332.4	49574.5	63033	58397	52983.7	69916.3	bglA	117007	56313.3	60432.4	0.48128	0.516484	0.00899442	0.0126757
bglB	2152.9	885.248	1103.74	1964.37	1258.9	1012.32	1928.15	887.331	851.773	bglB	1380.63	1411.86	1222.42	1.02262	0.885407	0.951666	0.778962
bglF	851.091	431.74	525.318	1182.4	809.696	477.082	1280.74	1491.75	1254.91	bglF	602.716	823.06	1342.47	1.36558	2.22736	0.410715	0.00742376
bglG	1223.21	1227.19	488.337	3591.3	3114.22	2079.22	3499.18	1418.87	1140.63	bglG	979.581	2928.25	2019.56	2.98928	2.06166	0.0186939	0.255157
bglH	1730.43	1288.87	532.904	1121.21	1253.24	1720.82	2659.13	1501.39	2144.77	bglH	1184.07	1365.09	2101.76	1.15288	1.77504	0.669877	0.130926
bglJ	497.391	643.982	585.056	428.329	344.451	704.942	2205.24	840.178	924.782	bglJ	575.476	492.574	1323.4	0.855941	2.29966	0.517501	0.167102
bglX	106977	84783.4	99210.2	73493.5	63996.2	80428.7	41409.6	40342.5	49050.5	bglX	96990.2	72639.4	43600.8	0.748936	0.449538	0.0391172	0.00163606
bhsA	2017.81	4472.5	6012.71	1141.01	1072.99	2480.35	10309.3	1971.85	11151.3	bhsA	4167.67	1564.78	7810.83	0.375457	1.87415	0.105795	0.312102
bioA	2608.54	3334.19	3414.57	2700.45	2782.98	3728.84	2490.24	3587.9	3529.83	bioA	3119.1	3070.75	3202.66	0.9845	1.02679	0.91345	0.858369
bioB	4778.64	2590.44	3088.38	1539.64	830.457	922.121	918.336	544.401	534.342	bioB	3485.82	1097.41	665.693	0.314821	0.190972	0.0268134	0.0138818
bioC	4084.75	3174.56	3150.96	2159.64	1627.89	1878.66	3213.3	1760.73	2623.04	bioC	3470.09	1888.73	2532.36	0.544288	0.729767	0.0100171	0.146791
bioD	2532.4	2573.21	2195.15	1127.51	539.797	1272.22	1903.52	1523.89	1974.42	bioD	2433.58	979.843	1800.61	0.402634	0.739902	0.00461139	0.0263632
bioF	3813.33	2579.56	2050.07	1120.31	1791.15	1674.53	1953.66	465.099	694.116	bioF	2814.32	1528.66	1037.63	0.543174	0.368695	0.0840239	0.0635827
bioH	21992	16117.7	16369.3	26170.3	26302.9	30767	15192.1	17398.3	17060.9	bioH	18159.7	27746.7	16550.4	1.52793	0.911385	0.0171415	0.473649
birA	32359.9	24360.7	34186.4	32175.9	30457	33567.8	37058.9	34732.4	39873.6	birA	30302.3	32066.9	37221.6	1.05823	1.22834	0.605076	0.108802
bisC	64597	40440.3	46994.2	27265.5	34104.4	40562.7	39668.8	38877.5	43295.5	bisC	50677.1	33977.5	40613.9	0.670471	0.801425	0.110457	0.242241
blc	4025.8	3237.14	2666.42	1006.03	320.859	591.012	555.048	328.998	806.274	blc	3309.79	639.301	563.44	0.193155	0.170235	0.00377257	0.00276485
blr	5250.24	6059.78	6116.07	11513.6	6437.93	10614.5	19935.1	17281.5	29926.3	blr	5808.7	9522	22381	1.63927	3.85301	0.0795909	0.0127102
bluF	994.782	1726.05	1576.9	826.962	625.674	1218.81	3037.37	3055.29	4049.36	bluF	1432.58	890.484	3380.67	0.621595	2.35985	0.127942	0.00836162
bluR	20413.9	15659.6	13779.6	17952.9	17392.4	20260.6	21372.4	15487.6	25363.8	bluR	16617.7	18535.3	20741.3	1.11539	1.24814	0.424917	0.301893
bolA	34510.3	17751.2	36462.2	13046	10411.9	15323.6	27035.5	20598.3	23401	bolA	29574.6	12927.2	23678.3	0.437104	0.800629	0.0526301	0.397101
borD	84748	137251	96801.7	176833	102942	193203	313117	130576	226620	borD	106267	157659	223438	1.48362	2.10261	0.183364	0.10042
brnQ	48029.5	37915.1	52573.5	47163	40785.8	57274.8	61182.8	43313.1	42155.9	brnQ	46172.7	48407.9	48883.9	1.04841	1.05872	0.747011	0.736999
bsmA	5618.68	3909.24	3312.16	54240.3	44656	54976	12199.6	63868.6	37690.7	bsmA	4280.03	51290.7	37919.6	11.9837	8.85967	0.000157728	0.0873685
bssR	1112.68	708.38	16142.6	465.223	929.546	759.534	1963.34	1780.02	15667.3	bssR	5987.9	718.101	6470.23	0.119925	1.08055	0.358203	0.947256
bssS	38430.5	22582	28103.6	70496.1	45777.1	57672.3	112120	71593	111517	bssS	29705.4	57981.8	98409.8	1.9519	3.31286	0.0293636	0.00839173
btuB	79701.7	94790.5	98427.9	91086.4	76191.6	103748	60161.6	67621.5	86111.6	btuB	90973.4	90341.9	71298.2	0.993058	0.783726	0.951773	0.110033
btuC	13599	12758.1	15255.1	15912.1	14874.6	17127.5	13411.8	13374.3	15163.7	btuC	13870.7	15971.4	13983.2	1.15144	1.00811	0.0988779	0.910659
btuD	36560.1	20229.2	29163.7	14583	11624.5	12684.2	14599.3	15890.5	15244.1	btuD	28651	12963.9	15244.6	0.452477	0.53208	0.0308419	0.047309
btuE	19103.5	17501.8	20943.5	6585.1	8119.61	9431.27	10034.8	9465.94	14121.4	btuE	19182.9	8045.33	11207.4	0.4194	0.584239	0.000990783	0.010807
btuF	23349.1	17000.2	20372.7	8126.55	12170	10904.1	5458.12	3711.14	7540.04	btuF	20240.7	10400.2	5569.77	0.513826	0.275177	0.0108512	0.0023784
btuR	11715.1	5865.68	10740.6	6988.24	7426.93	4463.45	4770.25	7265.83	5568.8	btuR	9440.45	6292.87	5868.29	0.666586	0.621611	0.196201	0.141424
cadA	3823.16	2609.49	32857	2138.94	790.822	855.662	2853.53	1523.89	7503.01	cadA	13096.6	1261.81	3960.14	0.0963466	0.30238	0.297784	0.414773
cadB	1325.15	1741.47	25774.7	691.085	1152.26	942.296	1881.53	1984.71	5256.66	cadB	9613.78	928.547	3040.97	0.096585	0.316313	0.343064	0.465539
cadC	3410.51	2825.36	4525.89	2547.48	1908.16	2323.7	4355.06	3779.73	6486.17	cadC	3587.25	2259.78	4873.65	0.629947	1.3586	0.067376	0.252341
caiA	7653.68	5285.19	7851.32	10524.6	8481.05	11231.6	12374.7	13689.3	14121.4	caiA	6930.06	10079.1	13395.1	1.4544	1.9329	0.054065	0.00270969
caiB	2796.44	2083.42	5471.27	2263.12	2719.75	3942.45	3895.89	2397.29	4622.85	caiB	3450.38	2975.11	3638.68	0.862256	1.05457	0.69977	0.884975
caiC	3934.91	3114.7	5505.41	5455.79	3891.83	3104.59	1863.06	2643.78	3624	caiC	4185.01	4150.74	2710.28	0.991811	0.647617	0.973901	0.164118
caiD	2133.25	963.252	1371.14	1993.17	2148.81	2995.41	2003.8	1582.84	991.442	caiD	1489.21	2379.13	1526.03	1.59757	1.02472	0.127075	0.938922
caiE	1590.42	2132.4	1062.01	2387.3	3137.81	3923.47	3434.09	2564.47	1918.34	caiE	1594.94	3149.53	2638.97	1.97469	1.65458	0.0451917	0.123762
caiF	2311.33	994.997	2457.81	1185.1	938.983	1152.35	1308.01	1458.52	1328.98	caiF	1921.38	1092.15	1365.17	0.568418	0.710517	0.15343	0.299929
caiT	623.888	204.079	155.509	204.266	561.503	613.561	1087.23	676.215	693.057	caiT	327.825	459.776	818.833	1.4025	2.49777	0.538909	0.0703933
can	153912	139412	74133.4	74340.2	61569	78451.5	75326.4	61026.5	60330.9	can	122486	71453.6	65561.3	0.583361	0.535256	0.111366	0.0852219
carA	35627.9	13308.7	16827.2	59059	28242.2	49524	38447	33113.1	37945.7	carA	21921.3	45608.4	36501.9	2.08055	1.66514	0.107258	0.110457
carB	141366	59538.4	44430.2	150403	106491	141030	101959	134932	69392.5	carB	81778.1	132641	102095	1.62196	1.24843	0.19743	0.598366
casA	1850.79	829.92	785.132	1381.27	330.296	904.32	1873.62	1108.09	2011.45	casA	1155.28	871.962	1664.39	0.754763	1.44068	0.572839	0.31856
casB	1788.15	204.986	997.535	848.559	309.534	792.763	1597.41	1292.42	1192.48	casB	996.891	650.285	1360.77	0.652314	1.36501	0.51677	0.484597
casC	3684.38	1526.51	1730.52	664.989	1154.15	1288.83	2969.64	1893.62	3538.3	casC	2313.8	1035.99	2800.52	0.447744	1.21035	0.147773	0.593383
casD	2922.94	1845.78	1763.7	2466.49	1269.28	1472.78	3194.83	2549.47	2894.97	casD	2177.47	1736.18	2879.75	0.797338	1.32252	0.448405	0.167791
casE	2587.66	1810.41	2069.03	2190.24	2068.59	2340.31	2902.79	3542.89	3675.85	casE	2155.7	2199.71	3373.84	1.02042	1.56508	0.864332	0.0210777
cbdA	3802.28	3450.29	4397.88	1918.48	2623.49	3016.77	4180.89	3212.82	3633.53	cbdA	3883.48	2519.58	3675.75	0.648794	0.946508	0.0323581	0.625675
cbdB	5150.76	1926.5	1892.66	2172.24	1930.81	2330.82	2387.32	2266.55	3092.83	cbdB	2989.98	2144.62	2582.24	0.717271	0.863631	0.480061	0.732149
cbdX	1038.99	639.447	362.223	239.36	207.614	157.841	326.344	641.922	879.284	cbdX	680.221	201.605	615.85	0.296381	0.905367	0.0728401	0.812025
cbeA	1.22813	0.907017	0.948228	0.89985	0.943702	1.18677	0.879632	1.07166	93.1131	cbeA	1.02779	1.01011	31.6881	0.982796	30.8313	0.901881	0.374634
cbl	1788.15	1076.63	2015.93	1774.5	913.503	840.234	1278.99	1752.16	1667.57	cbl	1626.9	1176.08	1566.24	0.722895	0.962711	0.335646	0.85808
cbpA	50065.8	28762.4	39815.1	14612.7	11930.3	15375.8	10215.2	9564.53	10223.4	cbpA	39547.8	13972.9	10001	0.353317	0.252885	0.0148653	0.00864572
cbpM	16276.4	8749.99	15452.3	6588.7	5091.27	4744.71	4342.75	3778.66	5162.48	cbpM	13492.9	5474.9	4427.96	0.405762	0.32817	0.0306967	0.0199379
cbrA	1267.43	848.968	439.978	1815	734.2	1634.18	1828.76	850.895	1510.97	cbrA	852.124	1394.46	1396.87	1.63645	1.63929	0.257262	0.219124
cbrB	704.944	552.373	895.127	1213	432.215	1071.65	1921.12	2067.22	1505.68	cbrB	717.481	905.623	1831.34	1.26222	2.55246	0.509124	0.00466734
cbrC	2334.67	2599.51	2373.41	3762.27	2834.88	3159.18	5431.73	5828.74	6309.47	cbrC	2435.86	3252.11	5856.65	1.3351	2.40434	0.0452761	0.000213499
cbtA	94.5657	119.726	230.419	0.89985	218.939	1.18677	195.278	238.979	90.9969	cbtA	148.237	73.6751	175.085	0.497009	1.18111	0.423696	0.680476
cca	63518.7	43182.2	41976.1	31625.2	34967.9	39907.6	44674.8	43920.7	36499.3	cca	49559	35500.2	41698.3	0.716323	0.841386	0.129916	0.351425
ccmA	8556.35	9184.45	71277.3	13685.8	10136.3	9838.33	11269.9	8271.04	40830.1	ccmA	29672.7	11220.2	20123.7	0.37813	0.678187	0.425935	0.70237
ccmB	6082.91	4181.35	23340.6	10370.8	4819.48	7692.65	4691.96	3736.86	14374.3	ccmB	11201.6	7627.64	7601.05	0.68094	0.678567	0.600919	0.633049
ccmC	9088.13	8543.19	34207.3	12809.4	18544.7	13510.2	8769.06	7613.04	14155.3	ccmC	17279.5	14954.8	10179.1	0.86546	0.589086	0.801537	0.460332
ccmD	1795.52	738.312	5965.3	2501.58	2055.38	2266.73	1064.36	1795.02	2698.16	ccmD	2833.04	2274.57	1852.51	0.80287	0.653895	0.744771	0.587376
ccmE	7933.69	5143.69	22370.6	4658.52	4812.88	8246.87	3178.99	3865.46	8379.12	ccmE	11816	5906.09	5141.19	0.499839	0.435105	0.340386	0.297826
ccmF	18558.2	15455.6	37160.1	15272.3	11252.7	15283.2	13824.3	15322.5	19887	ccmF	23724.6	13936.1	16344.6	0.587409	0.688931	0.229485	0.352332
ccmH	14054.7	15950.8	22605.7	19188.4	23653.9	19629.2	12279.7	11892.2	12842.2	ccmH	17537.1	20823.8	12338	1.18742	0.703539	0.328579	0.11692
cdaR	12762.7	5110.13	9298.32	31279.7	25926.3	25445.6	6780.21	19757	26936.1	cdaR	9057.05	27550.5	17824.5	3.04189	1.96802	0.00308869	0.23639
cdd	219170	83485.5	200031	285657	230388	201602	40031.2	227222	131991	cdd	167562	239215	133081	1.42762	0.79422	0.217868	0.642048
cdh	15844.1	13925.4	12492	17372.5	18506.9	18811.5	20986.3	17058.6	21065.8	cdh	14087.1	18230.3	19703.6	1.29411	1.39869	0.0176959	0.0267094
cdsA	90730.2	98603.6	115203	160008	135866	155103	166227	170299	185700	cdsA	101512	150325	174075	1.48086	1.71482	0.00907432	0.00147826
cedA	2545.9	5549.13	5402.05	3643.49	2949.07	4233.21	4721.87	5620.84	6704.14	cedA	4499.03	3608.59	5682.28	0.802082	1.263	0.4424	0.355309
cfa	75079	55309	76355.1	22235.3	21827.8	24330	50906.1	39251.5	52911.5	cfa	68914.4	22797.7	47689.7	0.330812	0.692014	0.00254519	0.0574725
chaA	58886.2	42273.3	31745.7	15048.2	13327	20946.5	18031.6	10298.6	17253.4	chaA	44301.7	16440.6	15194.5	0.371104	0.342978	0.0276506	0.0244941
chaB	1829.91	1313.36	1582.59	400.433	361.438	319.241	1874.5	1167.03	2932	chaB	1575.29	360.371	1991.18	0.228765	1.26401	0.00129513	0.479651
chaC	13482.4	6111.48	7403.76	6652.59	5217.73	6686.27	9586.23	9465.94	11650.8	chaC	8999.2	6185.53	10234.3	0.687342	1.13725	0.292542	0.631247
chbA	3616.83	858.038	2352.55	1913.08	1010.7	1737.43	1370.47	2610.55	2154.3	chbA	2275.81	1553.74	2045.11	0.68272	0.898629	0.440381	0.80522
chbB	1783.24	2221.28	2879.77	4452.46	3150.08	3127.14	3315.33	5966.98	3560.52	chbB	2294.76	3576.56	4280.94	1.55857	1.86553	0.0771198	0.0929555
chbC	1630.95	2396.34	1268.73	2784.14	3610.6	4122.84	3769.23	3486.1	3831.39	chbC	1765.34	3505.86	3695.57	1.98594	2.09341	0.027359	0.00521921
chbF	4637.4	2851.66	2957.52	3304.25	1863.81	2455.43	3547.56	1950.41	3176.43	chbF	3482.2	2541.16	2891.47	0.729759	0.830357	0.25773	0.476755
chbG	6404.68	3010.39	3859.29	5098.55	4327.82	5694.13	5515.3	4855.67	3930.85	chbG	4424.78	5040.17	4767.27	1.13908	1.0774	0.603747	0.774739
chbR	2956.1	1366.87	2551.68	1603.53	2168.63	2116.01	2864.08	3292.13	3074.85	chbR	2291.55	1962.72	3077.02	0.856505	1.34277	0.554033	0.186044
cheA	3252.08	2781.82	1965.68	2096.65	1227.76	2779.42	3652.23	1365.29	2941.53	cheA	2666.52	2034.61	2653.02	0.763019	0.994934	0.341209	0.986899
cheB	1179	220.405	1243.13	377.937	485.063	1033.68	775.836	1249.55	1000.97	cheB	880.844	632.226	1008.78	0.71775	1.14525	0.556653	0.738811
cheR	1059.87	135.146	375.498	809.865	539.797	827.18	613.983	543.33	392.556	cheR	523.505	725.614	516.623	1.38607	0.986853	0.527219	0.981866
cheW	1623.58	459.858	1063.91	542.61	522.811	1123.87	1081.95	591.554	1134.29	cheW	1049.12	729.764	935.929	0.695599	0.892112	0.4584	0.779447
cheY	1048.82	616.771	484.544	395.034	434.103	297.88	639.493	752.302	777.706	cheY	716.712	375.672	723.167	0.524161	1.00901	0.123334	0.972437
cheZ	5656.75	1423.11	2875.03	1608.93	1111.68	2148.06	2940.61	2957.77	2778.58	cheZ	3318.29	1622.89	2892.32	0.489073	0.871629	0.255189	0.749152
chiA	17461.5	14685.5	10789.9	15011.3	16750.7	13811.6	14881.6	9417.71	10465.7	chiA	14312.3	15191.2	11588.3	1.06141	0.809678	0.699013	0.347061
chiP	3091.19	3166.4	1454.58	16956.8	16334.5	10181.3	2491.12	16207.7	2007.22	chiP	2570.72	14490.9	6902.02	5.63689	2.68486	0.00593463	0.407852
chiQ	606.694	527.884	346.103	1799.7	2109.17	1240.18	893.707	907.693	394.672	chiQ	493.56	1716.35	732.024	3.47749	1.48315	0.0100205	0.268055
chiX	659.504	1101.12	1485.87	440.927	684.184	995.701	1032.69	716.938	976.629	chiX	1082.16	706.937	908.752	0.653262	0.839754	0.262147	0.538009
cho	4307.04	4261.17	4146.6	2013.86	1424.99	2803.15	4320.75	2680.21	3651.51	cho	4238.27	2080.67	3550.83	0.490925	0.837801	0.00582262	0.22428
chpB	10052.2	3682.49	4532.53	4685.52	7248.57	3517.59	4414	8049.21	5815.33	chpB	6089.08	5150.56	6092.85	0.845869	1.00062	0.701779	0.998749
chpS	2206.94	1865.73	1125.55	3354.64	4460.88	2857.75	2568.53	3829.03	2988.08	chpS	1732.74	3557.75	3128.55	2.05325	1.80555	0.0330698	0.0462146
chrR	60488.9	27884.4	48118.8	21385.8	22619.6	25249.7	21372.4	27880.2	23076.2	chrR	45497.4	23085.1	24109.6	0.507393	0.529912	0.0792317	0.0921599
cirA	44153.6	157739	24113.4	8888.72	7835.56	9739.83	14563.2	8452.15	12111	cirA	75335.4	8821.37	11708.8	0.117095	0.155422	0.185171	0.201264
citA	12949.4	7840.25	12230.2	11308.4	10058	13150.6	16160.6	10944.8	15302.3	citA	11006.6	11505.7	14135.9	1.04534	1.28431	0.798795	0.240259
citB	5500.78	5940.96	7121.19	3428.43	2948.12	2889.79	8785.77	5137.52	7799.28	citB	6187.64	3088.78	7240.85	0.499185	1.17021	0.00378701	0.426877
citC	1.22813	0.907017	331.88	122.38	0.943702	1.18677	0.879632	229.334	111.101	citC	111.338	41.5034	113.772	0.372768	1.02186	0.584122	0.985798
citD	87.1969	0.907017	55.9454	163.773	0.943702	1.18677	42.2224	1.07166	1.0581	citD	48.0165	55.3011	14.784	1.15171	0.307895	0.908941	0.311513
citE	162.113	0.907017	333.776	0.89985	0.943702	161.401	280.603	1.07166	1.0581	citE	165.599	54.4148	94.2442	0.328595	0.569112	0.369271	0.62224
citF	618.975	427.205	547.127	754.974	1253.24	560.156	989.587	502.607	154.483	citF	531.103	856.122	548.892	1.61197	1.0335	0.203119	0.946379
citG	1.22813	0.907017	66.3759	0.89985	0.943702	632.549	0.879632	75.0159	1.0581	citG	22.837	211.464	25.6512	9.25971	1.12323	0.423204	0.935966
citT	1398.84	187.752	1574.06	1762.81	958.801	1858.48	1874.5	1789.67	1696.14	citT	1053.55	1526.7	1786.77	1.4491	1.69595	0.415091	0.170107
citX	222.291	60.7701	97.6674	0.89985	0.943702	99.6888	308.751	1.07166	148.134	citX	126.909	33.8441	152.652	0.266679	1.20284	0.189373	0.812107
clcA	36733.2	27802.8	28096.9	24010.7	19219.4	22678	37543.6	34986.4	38401.7	clcA	30877.7	21969.4	36977.2	0.711498	1.19754	0.0522345	0.120803
clcB	3284.01	3288.84	3205.96	3470.72	2641.42	5048.52	4705.15	4667.06	4397.48	clcB	3259.6	3720.22	4589.9	1.14131	1.40812	0.549979	0.000188173
clpA	871614	210527	711630	246819	195694	232442	350842	292549	486464	clpA	597924	224985	376618	0.376277	0.629877	0.135236	0.345759
clpB	3.10556e+06	213760	516122	335355	201371	246572	214158	157443	330709	clpB	1.27848e+06	261099	234103	0.204226	0.18311	0.33015	0.319296
clpP	372788	142438	202404	231693	173546	231261	251329	192599	268377	clpP	239210	212167	237435	0.886949	0.99258	0.725015	0.981695
clpS	49231.9	19373	30257	16546.4	14078.1	15860	19102.1	25755.1	20653.1	clpS	32953.9	15494.9	21836.8	0.470198	0.662645	0.1169	0.282166
clpX	1.27234e+06	418869	628230	572687	507685	615475	625144	534691	741334	clpX	773146	565282	633723	0.731146	0.819669	0.466745	0.624956
clsA	64641.2	41759.1	52370.6	69928.3	58516.1	63930.2	48228.5	43002.3	56478.4	clsA	52923.6	64124.9	49236.4	1.21165	0.930329	0.204035	0.656529
clsB	4661.97	2946.9	5799.36	933.145	477.513	271.771	1032.69	863.755	1901.41	clsB	4469.41	560.809	1265.95	0.125477	0.283248	0.0101157	0.0227035
clsC	10273.3	6624.85	6577.85	4145.61	4573.18	3084.42	7044.1	4153.74	5501.08	clsC	7825.33	3934.4	5566.3	0.502778	0.711319	0.0403639	0.202048
cmk	113134	177405	171189	177423	157195	201638	266877	211966	257762	cmk	153909	178752	245535	1.16141	1.59532	0.362021	0.026182
cmoA	31804.8	33110.6	36909.8	30039.7	28692.3	38844.2	19889.4	18836.5	23664.5	cmoA	33941.7	32525.4	20796.8	0.958272	0.61272	0.708947	0.00343848
cmoB	40151.1	48307.7	47808.7	65194.2	60931	69962.5	32251.7	26159.1	30658.5	cmoB	45422.5	65362.6	29689.8	1.43899	0.653636	0.00579518	0.0080256
cmtA	1010.75	532.419	492.13	1735.81	1585.42	878.211	1052.92	601.199	976.629	cmtA	678.432	1399.81	876.916	2.06331	1.29256	0.0821637	0.412768
cmtB	60.1782	105.214	260.763	192.568	353.888	1.18677	258.612	715.866	81.4739	cmtB	142.052	182.548	351.984	1.28508	2.47786	0.750098	0.34992
cnu	3002.77	6845.26	10308.2	12055.3	10058.9	16614.8	30171.4	18366	38246.2	cnu	6718.74	12909.7	28927.9	1.92144	4.30555	0.0968976	0.0224845
coaA	22010.5	23938	31379.7	26222.5	25349.7	23439.9	15789.4	20890.9	20566.3	coaA	25776.1	25004.1	19082.2	0.97005	0.740307	0.807897	0.112284
coaD	20606.7	18508.6	24130.5	17074.7	17306.5	17923.8	21380.3	16441.3	18605.7	coaD	21081.9	17435	18809.1	0.827012	0.892192	0.0929229	0.355153
coaE	28643.6	29336.6	27512.8	43945.1	28748.9	43573.5	32366.1	19008	30659.6	coaE	28497.7	38755.8	27344.5	1.35997	0.959537	0.11116	0.798691
cobB	49992.1	36261.6	38386.1	19128.1	17081	16891.3	20373.2	25630.8	31354.8	cobB	41546.6	17700.1	25786.2	0.426031	0.620658	0.00528824	0.0413682
cobC	7582.45	8643.87	9043.25	2273.02	3057.59	3639.83	2479.68	2644.85	4285.32	cobC	8423.19	2990.15	3136.62	0.35499	0.372379	0.000767206	0.00185698
cobS	13901.2	7820.3	9382.71	17287.9	13109	15585.9	11949.8	7737.36	14469.6	cobS	10368.1	15327.6	11385.6	1.47835	1.09814	0.0862387	0.723454
cobT	22554.5	18654.6	23436.4	24436.3	14790.6	21346.5	24269.1	15731.9	24207.3	cobT	21548.5	20191.1	21402.7	0.937009	0.993236	0.69333	0.965782
cobU	8616.53	8471.54	5842.98	12902.1	8650.91	13204	11552.2	9435.93	12137.5	cobU	7643.68	11585.7	11041.9	1.51572	1.44458	0.0842137	0.049416
codA	34321.2	31545.1	19803.7	18032.1	19422.3	17483.5	21660.1	14934.6	14115.1	codA	28556.7	18312.6	16903.3	0.641273	0.591919	0.0844783	0.0822727
codB	4496.17	7257.04	6635.7	6380.84	8268.71	9787.3	16270.6	7667.7	12810.5	codB	6129.64	8145.62	12249.6	1.32889	1.99842	0.193773	0.0809405
cof	16207.6	9560.86	12883.6	10413.1	7267.45	10538.5	7252.57	5432.22	8509.26	cof	12884	9406.35	7064.69	0.73008	0.54833	0.188602	0.0513981
cohE	19483	21521.7	20440	14893.4	10449.6	11865.3	28466.7	20986.2	30764.3	cohE	20481.6	12402.8	26739.1	0.605559	1.30552	0.00492037	0.10616
copA	98776.9	63297.1	71655.7	36380.9	24954.3	33972.5	51718	30815.5	51224.9	copA	77909.9	31769.3	44586.1	0.407769	0.572278	0.0148779	0.058967
corA	68324.3	92969.2	132148	246542	209838	247388	253323	206323	270227	corA	97813.8	234589	243291	2.39833	2.48728	0.00359789	0.0054825
cpdA	134577	83274.1	86156.9	96996.7	105302	95600.4	91705.2	109747	89079.6	cpdA	101336	99299.7	96844	0.979906	0.955673	0.909982	0.813856
cpdB	118946	39937.8	62371.6	79510.8	59797.7	72686.2	20943.2	43603.5	32049.9	cpdB	73751.9	70664.9	32198.9	0.958143	0.436584	0.904677	0.163783
cpsB	2968.38	846.247	2873.13	1976.07	1369.31	2276.23	836.53	1744.66	701.522	cpsB	2229.25	1873.87	1094.24	0.840582	0.490854	0.656843	0.212364
cpsG	4311.95	1033.09	2631.33	1631.43	2456.46	1680.47	427.501	2289.06	2038.96	cpsG	2658.79	1922.78	1585.17	0.72318	0.596201	0.495895	0.388945
cptA	40434.8	28823.2	37432.2	38293.1	33073	40217.3	50510.3	49369	58623.1	cptA	35563.4	37194.5	52834.1	1.04586	1.48563	0.709899	0.0190118
cpxA	182485	66590.5	87286.2	49687	51803.6	55840	46998.8	45462.9	49173.2	cpxA	112120	52443.5	47211.6	0.467743	0.421079	0.17021	0.143197
cpxP	50979.5	8014.4	17870.3	10201.6	4830.81	13658.5	1943.11	2333	3159.5	cpxP	25621.4	9563.65	2478.53	0.373268	0.0967368	0.292105	0.149629
cpxR	102404	58833.6	63396.6	28778.1	27656.1	39979.9	42342	33547.1	45693.1	cpxR	74877.9	32138.1	40527.4	0.429206	0.541246	0.0410103	0.0740791
cra	79884.7	42333.2	52028.3	64088.2	79554.1	59761	35326.9	67657.9	41112.6	cra	58082.1	67801.1	48032.5	1.16733	0.826976	0.488618	0.540208
creA	31609.5	16948.5	18775.9	26503.3	21765.5	26052	20865.8	16594.6	15401.7	creA	22444.6	24773.6	17620.7	1.10377	0.785074	0.656387	0.380781
creB	40299.7	16788.9	15908.4	23479.8	21941.1	22911.8	17926.9	19951	13345.9	creB	24332.3	22777.6	17074.6	0.936102	0.701724	0.855381	0.427306
creC	18355.6	8554.98	11224.2	12417	9669.17	10383.1	8376.74	7415.86	9255.23	creC	12711.6	10823.1	8349.28	0.851436	0.656825	0.567978	0.216211
creD	2759.6	2262.1	3366.21	1611.63	1471.23	1888.15	4231.03	4028.35	4338.22	creD	2795.97	1657.01	4199.2	0.592641	1.50188	0.0290799	0.013396
crfC	4779.87	3361.4	6310.45	4182.5	2855.64	2820.96	7851.6	4567.4	7925.19	crfC	4817.24	3286.37	6781.4	0.682209	1.40773	0.18684	0.23239
crl	12023.4	4145.97	2850.37	3135.98	2799.02	3648.13	5982.38	4650.99	5451.35	crl	6339.9	3194.38	5361.57	0.503853	0.845687	0.335652	0.752176
crl	254439	98421.3	57252.1	84148.6	97516.5	75859.6	105500	132465	70251.7	crl	136704	85841.6	102739	0.627936	0.751543	0.447037	0.616774
croE	111.759	56.235	444.719	24.296	37.7481	1.18677	153.056	172.537	47.6146	croE	204.238	21.0769	124.402	0.103198	0.609106	0.206991	0.564757
crp	329839	195527	222883	139287	157646	149753	98862.8	192064	117745	crp	249416	148895	136224	0.596976	0.546171	0.0717824	0.085819
crr	395470	310046	571198	238068	240275	268168	190911	157139	270958	crr	425571	248837	206336	0.584713	0.484845	0.0847004	0.0593422
csdA	34629.5	31243.1	34305	43023.6	43492.4	48968.6	60097.4	41940.3	59709.8	csdA	33392.5	45161.5	53915.8	1.35244	1.61461	0.00581217	0.0279745
csdE	20148.6	13932.7	19249	20501.3	17319.8	21960	26587.8	24770.3	25309.8	csdE	17776.8	19927	25555.9	1.12096	1.4376	0.416394	0.0180781
csgA	1759.9	1268.01	933.056	832.362	437.878	859.222	1404.77	1218.47	1231.63	csgA	1320.32	709.82	1284.96	0.537611	0.973216	0.0914696	0.893294
csgB	68.775	154.193	383.084	58.4903	94.3702	109.183	691.391	158.605	915.259	csgB	202.017	87.3478	588.418	0.432378	2.91271	0.294044	0.187357
csgC	55.2657	69.8403	221.885	0.89985	133.062	144.786	196.158	1.07166	128.03	csgC	115.664	92.916	108.42	0.803328	0.937373	0.763029	0.9306
csgD	455.635	1393.18	1652.76	962.84	756.849	732.238	2443.62	2357.64	2838.89	csgD	1167.19	817.309	2546.72	0.700236	2.18192	0.39888	0.0245909
csgE	151.059	621.307	234.212	300.55	50.9599	783.269	592.872	144.674	604.177	csgE	335.526	378.26	447.241	1.12736	1.33295	0.877053	0.622119
csgF	1.22813	0.907017	305.329	339.244	119.85	1.18677	702.826	590.482	233.841	csgF	102.488	153.427	509.05	1.49702	4.96691	0.737487	0.0796672
csgG	2032.55	1508.37	2563.06	1390.27	1259.84	2025.82	2442.74	599.056	3051.57	csgG	2034.66	1558.64	2031.12	0.766046	0.998261	0.284577	0.996674
csiD	4103.17	1343.29	2205.58	2737.34	1699.61	1959.36	1488.34	2210.83	1831.58	csiD	2550.68	2132.1	1843.58	0.835896	0.72278	0.656558	0.448021
csiE	16476.5	5568.18	5323.35	16002.9	19885.7	8183.97	2679.36	24085.5	5248.19	csiE	9122.69	14690.9	10671	1.61037	1.16972	0.330931	0.850163
csiR	7796.14	3087.49	4550.54	7733.31	4948.77	6632.86	6262.98	7962.4	7143.25	csiR	5144.72	6438.32	7122.88	1.25144	1.3845	0.466683	0.251063
cspA	23738.4	40401.3	101654	161900	217765	325618	242664	294590	502099	cspA	55264.5	235094	346451	4.25398	6.26896	0.0283874	0.0244458
cspB	895.304	1049.42	1356.91	2861.52	4535.43	6501.13	6886.64	10005	9436.16	cspB	1100.55	4632.7	8775.93	4.20945	7.97416	0.0290886	0.0013714
cspC	598401	355017	523069	302923	260819	370311	133790	193763	176001	cspC	492162	311351	167851	0.632618	0.341049	0.083139	0.0119081
cspD	35214.1	17275	35690.3	61972.7	35122.7	32444	56161.9	53459.6	66532.5	cspD	29393.1	43179.8	58718	1.46904	1.99768	0.286073	0.0155638
cspE	215266	238007	258449	248973	318587	313608	41504.6	176835	84980.5	cspE	237240	293723	101107	1.23808	0.426178	0.0924971	0.0311618
cspF	993.554	1433.99	1387.26	2233.43	2204.49	3611.34	7785.63	5435.44	11315.4	cspF	1271.6	2683.09	8178.81	2.11001	6.43189	0.0436038	0.0157484
cspG	1616.21	907.017	3734.12	7066.52	7222.15	17795.6	17385.1	17475.5	32486.9	cspG	2085.78	10694.8	22449.2	5.12746	10.7629	0.0778264	0.0161243
cspH	268.96	48.9789	993.743	678.487	327.464	928.055	2348.62	1215.26	2510.88	cspH	437.227	644.669	2024.92	1.47445	4.63127	0.568599	0.033181
cspI	315.628	0.907017	145.079	119.68	288.773	430.798	113.473	579.766	845.424	cspI	153.871	279.75	512.888	1.81808	3.33322	0.38076	0.19737
csrA	177460	125121	144860	86300.1	86971.5	92686.8	120326	101632	152719	csrA	149147	88652.8	124892	0.594399	0.837376	0.017108	0.319269
csrD	51849	44502.8	44418.8	67459.1	54617.7	79381.9	94423.3	82021.3	90304.9	csrD	46923.5	67152.9	88916.5	1.43111	1.89492	0.0555235	0.000673492
cstA	53769.8	20983.8	18640.3	145048	102981	111718	19261.3	105016	17511.6	cstA	31131.3	119916	47262.9	3.85193	1.51818	0.00656926	0.630568
cueO	47782.7	33174.1	30818.3	20205.2	18096.4	23889.7	16493.1	18718.6	21124	cueO	37258.4	20730.5	18778.6	0.556397	0.504009	0.0412415	0.0278554
cueR	15652.5	6506.03	7760.29	9705.79	5582	8326.39	10041	7622.69	10038.2	cueR	9972.93	7871.39	9233.97	0.789276	0.925904	0.536104	0.816002
curA	11781.4	5733.25	12310.8	1501.85	1151.32	2467.3	1967.74	2772.37	3931.91	curA	9941.83	1706.82	2890.67	0.171681	0.290759	0.0185069	0.0320867
cusA	5661.66	4028.06	3242.94	5877.82	4840.25	6212.75	7031.78	5643.34	7249.06	cusA	4310.89	5643.61	6641.4	1.30915	1.54061	0.180911	0.0556647
cusB	1337.43	1190.91	1268.73	2398.1	3659.68	3522.34	3304.78	2830.24	2681.23	cusB	1265.69	3193.37	2938.75	2.52303	2.32186	0.00866638	0.00096876
cusC	266.503	107.028	256.97	764.873	204.783	785.643	774.077	365.435	353.406	cusC	210.167	585.1	497.639	2.78397	2.36783	0.129956	0.123276
cusF	1.22813	607.701	147.924	384.236	166.091	961.285	411.668	200.4	786.17	cusF	252.284	503.871	466.079	1.99723	1.84744	0.448046	0.441349
cusR	12946.9	5870.21	7225.49	7904.28	6504.94	8849.75	8344.19	9777.79	10229.7	cusR	8680.87	7752.99	9450.57	0.893112	1.08867	0.704026	0.748633
cusS	12574.8	7232.55	9970.61	4996.87	4160.78	6100	5305.06	4832.1	3866.31	cusS	9925.98	5085.88	4667.82	0.512381	0.470263	0.0420199	0.0302832
cutA	7638.94	5924.63	9188.33	4446.16	5541.42	5017.67	5508.26	4987.49	6821.59	cutA	7583.97	5001.75	5772.45	0.659516	0.761138	0.0602194	0.171586
cutC	28203.9	23540.7	23885.9	36255	26252.8	37255.1	17252.2	13383.9	16091.6	cutC	25210.2	33254.3	15575.9	1.31908	0.617843	0.102949	0.00696687
cvpA	12410.2	19965.3	22566.9	14267.1	17136.7	26295.3	21892.3	17638.4	26014.5	cvpA	18314.1	19233	21848.4	1.05018	1.19298	0.855619	0.414876
cvrA	16592	7876.53	13960.8	4986.07	6544.57	7273.72	10893.4	8676.13	8914.52	cvrA	12809.8	6268.12	9494.67	0.489324	0.741206	0.0702777	0.282965
cyaA	259569	181812	228771	45437	50711.7	67159.4	153174	91719.8	151416	cyaA	223384	54436	132103	0.243688	0.591371	0.00199428	0.0395117
cyaR	2249.93	3174.56	3917.13	6759.68	3975.82	6095.26	6714.23	5374.35	8779.08	cyaR	3113.87	5610.25	6955.89	1.8017	2.23384	0.0614126	0.0251642
cyaY	21542.6	20769.8	19793.3	13121.6	11980.3	13100.8	16073.5	15439.3	17518	cyaY	20701.9	12734.2	16343.6	0.615124	0.789475	0.000226601	0.00542818
cybB	31054.4	24835	17763.1	20146.7	19275.1	24467.7	20177	19098	22936.5	cybB	24550.9	21296.5	20737.2	0.867445	0.844662	0.477918	0.395007
cybC	6765.74	6998.54	7782.1	6545.51	5022.38	5563.58	5388.63	2797.02	5459.81	cybC	7182.13	5710.49	4548.49	0.795097	0.633306	0.0531147	0.047015
cycA	50569.3	41247.5	43065.7	203002	200173	170471	195863	391195	122087	cycA	44960.8	191215	236382	4.25294	5.25751	0.000171363	0.0757563
cydA	1.07566e+06	791993	1.8458e+06	150844	192299	151170	150752	137049	866737	cydA	1.23782e+06	164771	384846	0.133114	0.310907	0.0271492	0.097825
cydB	727490	543902	1.26033e+06	143226	189638	146819	135044	143482	659786	cydB	843906	159894	312771	0.189469	0.370623	0.0336623	0.126803
cydC	63933.8	57656.3	66118	20761.3	22062.8	27512.9	31815.4	26920	42173.9	cydC	62569.4	23445.7	33636.4	0.374715	0.537586	0.000280468	0.00497772
cydD	36109.4	40446.6	41926.8	18807.8	12675.8	14885.7	27403.2	16612.8	40672.4	cydD	39494.3	15456.4	28229.5	0.391358	0.714774	0.000656495	0.191418
cydX	43024.9	43134.1	86572.2	12175.9	19009.9	11089.2	11260.2	9372.7	41697.7	cydX	57577.1	14091.7	20776.9	0.244744	0.360853	0.041696	0.108758
cynR	5487.27	2244.87	2724.26	2265.82	1975.17	2295.22	2897.51	2315.85	2393.43	cynR	3485.46	2178.74	2535.6	0.625092	0.727477	0.267619	0.40726
cynS	852.319	788.198	449.46	1008.73	392.58	557.782	740.651	599.056	499.425	cynS	696.659	653.032	613.044	0.937376	0.879977	0.854134	0.590724
cynT	331.594	446.252	542.386	1131.11	362.381	424.864	916.577	529.398	586.189	cynT	440.077	639.452	677.388	1.45305	1.53925	0.476224	0.15411
cynX	2001.85	1607.23	1072.45	1630.53	1408.95	1075.21	1292.18	1458.52	2498.18	cynX	1560.51	1371.56	1749.63	0.878921	1.12119	0.579754	0.704204
cyoA	423563	784317	130417	667978	778110	778840	530356	573071	477678	cyoA	446099	741643	527035	1.66251	1.18143	0.199799	0.693696
cyoB	708621	1.04903e+06	190497	1.02055e+06	1.19893e+06	1.17298e+06	615146	804156	538730	cyoB	649382	1.13082e+06	652677	1.74138	1.00508	0.132876	0.990558
cyoC	395986	454171	91888	482933	611522	540753	264664	374287	240500	cyoC	314015	545070	293150	1.73581	0.933556	0.122565	0.870017
cyoD	159484	183885	49699.5	209264	231449	245439	95329.3	146968	103233	cyoD	131023	228717	115177	1.74563	0.879057	0.0835041	0.738539
cyoE	274281	290800	99142.9	341475	459119	410067	151771	233626	151132	cyoE	221408	403554	178843	1.82267	0.807753	0.0603165	0.560644
cysA	5478.67	2498.83	4598.9	2344.11	1311.75	2515.95	2444.5	2025.43	3058.98	cysA	4192.13	2057.27	2509.63	0.490745	0.598653	0.0903653	0.145833
cysB	38006.8	23280.4	31350.3	33626.5	28534.7	41077.7	22446.5	20466.5	26593.3	cysB	30879.2	34413	23168.7	1.11444	0.750304	0.562473	0.170785
cysC	2184.84	1578.21	1044	1432.56	939.927	738.172	613.983	1103.81	1891.89	cysC	1602.35	1036.89	1203.23	0.647105	0.750914	0.219488	0.467073
cysD	3780.17	355.551	1883.18	1123.01	864.431	1013.5	1337.92	1204.54	2031.56	cysD	2006.3	1000.32	1524.67	0.498587	0.759943	0.368474	0.662356
cysE	59829.4	32082.1	42529	27961.9	30377.8	23129	20148	23211	19672.3	cysE	44813.5	27156.2	21010.4	0.605984	0.468841	0.102448	0.0434741
cysG	57945.4	43684.7	625748	66799.5	54616.7	58772.5	64218.4	44586.2	166271	cysG	242459	60062.9	91692	0.247724	0.378175	0.395294	0.483338
cysH	1284.62	1790.45	1918.26	554.308	1336.28	1225.93	1814.68	1437.09	1337.44	cysH	1664.45	1038.84	1529.74	0.624137	0.919068	0.115155	0.607415
cysI	5796.75	3793.14	4625.45	2789.54	3938.07	5472.2	7217.38	6644.27	4918.06	cysI	4738.45	4066.6	6259.9	0.858213	1.32109	0.526796	0.167258
cysJ	3107.16	1765.96	3918.08	2924.51	2288.48	2591.91	5845.16	4812.81	6089.38	cysJ	2930.4	2601.63	5582.45	0.887808	1.90501	0.641514	0.0230366
cysK	200862	92385.1	130617	33603.1	36298.5	32872.4	19604.4	16645	23486.7	cysK	141288	34258	19912	0.242469	0.140932	0.0281081	0.0188826
cysM	16269	12986.7	16883.2	13191.8	9176.56	14637.6	10609.2	7733.07	13193.5	cysM	15379.6	12335.3	10511.9	0.802057	0.683498	0.208568	0.0705071
cysN	10123.4	3597.23	5706.43	8838.33	5348.9	4636.72	4586.4	5743	5946.54	cysN	6475.7	6274.65	5425.32	0.968953	0.837796	0.935107	0.621964
cysP	1778.33	1104.75	1104.69	2628.46	1436.31	1939.18	1095.14	1571.05	1406.22	cysP	1329.25	2001.32	1357.47	1.5056	1.02123	0.17825	0.920136
cysQ	69550	37344.6	40084.4	44569.6	42610	36278.4	31298.2	27832	27366.8	cysQ	48993	41152.7	28832.3	0.83997	0.588499	0.500876	0.12414
cysS	254557	232802	243015	166055	168242	189314	151782	132846	203574	cysS	243458	174537	162734	0.716908	0.668427	0.00208879	0.0215723
cysU	1607.62	809.966	1015.55	802.666	582.264	1018.25	971.994	859.468	676.128	cysU	1144.38	801.06	835.863	0.699996	0.730408	0.272747	0.291589
cysW	2274.49	921.529	1255.45	1139.21	1562.77	945.857	533.937	1564.62	1768.09	cysW	1483.82	1215.95	1288.88	0.819468	0.868622	0.580328	0.744496
cysZ	18128.4	19535.3	18228.7	22318.1	17207.5	23913.4	14399.6	13988.3	17456.6	cysZ	18630.8	21146.3	15281.5	1.13502	0.820227	0.291646	0.0474201
cytR	74667.6	34504.7	25815.5	75349.9	88772.1	61594.6	25198	101323	33030.8	cytR	44995.9	75238.9	53183.9	1.67213	1.18197	0.149294	0.787977
dacA	124596	160717	136052	70629.2	67854	86262.8	59086.7	46240.9	66799.1	dacA	140455	74915.4	57375.6	0.533377	0.408498	0.00563004	0.00245112
dacB	30451.4	21960.7	23606.1	19455.7	20096.1	19842.8	11736.9	16744.6	13091.9	dacB	25339.4	19798.2	13857.8	0.781321	0.546888	0.100661	0.0186463
dacC	116762	57113.9	66735.3	58150.1	49705.7	62527.4	30664.9	28737.5	38039.9	dacC	80203.6	56794.4	32480.8	0.708128	0.404979	0.282516	0.0632139
dacD	10372.8	6877	9078.33	4182.5	4362.73	6191.39	14129.5	4128.02	21753.5	dacD	8776.03	4912.21	13337	0.55973	1.51971	0.0327309	0.430309
dadA	148848	74474.2	20354.7	327494	219912	245761	42506.5	192689	19844.7	dadA	81225.5	264389	85013.4	3.255	1.04663	0.020669	0.956849
dadX	132685	47045.1	13370	208709	120949	166072	25925.4	100861	12706.8	dadX	64366.9	165243	46497.7	2.56721	0.722386	0.0818324	0.71089
dam	47198.1	68127.8	65769.1	47163.9	36921.4	49717.4	42476.6	41187	53984.4	dam	60365	44600.9	45882.6	0.738853	0.760087	0.109602	0.135743
damX	362950	346722	331355	193547	207241	204497	193582	195999	209267	damX	347009	201762	199616	0.58143	0.575247	0.000132474	0.000140846
dapA	307072	202077	304408	189657	157833	220959	156281	130996	183264	dapA	271186	189483	156847	0.698721	0.578376	0.104707	0.0387146
dapB	109485	67941	76645.2	57472.5	55166.9	59861.9	25899	31846.4	28957.1	dapB	84690.4	57500.5	28900.8	0.678949	0.341253	0.0993914	0.0119645
dapD	485262	267055	310814	171781	137997	187683	177714	145130	211479	dapD	354377	165820	178108	0.46792	0.502594	0.0506893	0.0638589
dapE	85663	72585.8	68346.3	77375.4	65551.4	83136.9	117841	87826.5	91389.4	dapE	75531.7	75354.6	99018.9	0.997655	1.31096	0.981913	0.095445
dapF	89015.8	48911.8	67346	82670.1	78013.9	83007.5	32623.8	33666.1	35985	dapF	68424.5	81230.5	34091.6	1.18716	0.498237	0.335246	0.0419039
dauA	19306.1	39291.1	49395.1	46274.8	45433.6	53227.9	55956.9	37068.6	71672.7	dauA	35997.4	48312.1	54899.4	1.3421	1.52509	0.250832	0.229748
dbpA	10985.6	9569.03	14987.7	7686.52	7059.83	11679	14917.7	12682	15516	dbpA	11847.4	8808.46	14371.9	0.743491	1.21308	0.234649	0.241442
dcd	60060.3	60900.7	81156.9	82062.7	84641.5	85269.5	87466.3	85843.9	92216.8	dcd	67372.6	83991.3	88509	1.24667	1.31372	0.0755173	0.0418271
dcm	37687.5	34885.7	41414.8	18871.7	17592.5	20417.2	25521.7	14479.1	28253.5	dcm	37996	18960.5	22751.4	0.499012	0.598785	0.000762248	0.0298584
dcp	93304.4	63242.7	64755.4	21950	17353.7	21952.9	32347.6	24744.5	29768.7	dcp	73767.5	20418.9	28953.6	0.276801	0.392498	0.00573003	0.0110911
dcrB	130983	112888	153055	78373.4	76091.6	106374	158136	130278	174244	dcrB	132309	86946.3	154219	0.657146	1.1656	0.0402107	0.274418
dctA	59881	47584.8	14477.5	1.01186e+06	700161	872350	57678.4	541707	49942.5	dctA	40647.8	861456	216443	21.1932	5.32483	0.000842305	0.342063
dctR	89.6532	234.917	0.948228	0.89985	133.062	1.18677	277.964	1.07166	1.0581	dctR	108.506	45.0495	93.3645	0.415179	0.860453	0.47799	0.901401
dcuA	445756	163058	432705	231891	214083	247540	155957	170682	349594	dcuA	347173	231171	225411	0.665868	0.649276	0.278725	0.334977
dcuB	3447.35	1727.87	4963.97	7601.04	7114.57	5856.72	6657.94	10750.9	12694.1	dcuB	3379.73	6857.44	10034.3	2.02899	2.96896	0.0313288	0.0296155
dcuC	859.688	769.15	78236.4	1314.68	1508.98	1138.11	2073.29	1915.05	17276.7	dcuC	26621.7	1320.59	7088.35	0.0496058	0.266262	0.382408	0.498986
dcuD	1155.67	579.584	276.882	1002.43	1112.62	1940.37	1263.15	630.134	643.327	dcuD	670.711	1351.81	845.538	2.01549	1.26066	0.157693	0.62606
dcuR	18868.9	17905.4	17180.9	16951.4	19572.4	8515.08	11792.4	34191.2	16867.2	dcuR	17985.1	15012.9	20950.3	0.834744	1.16487	0.427808	0.685224
dcuS	37437	28533.8	26026	36554.6	43632	29983.8	31926.3	60302.1	37911.8	dcuS	30665.6	36723.5	43380.1	1.19755	1.41462	0.312451	0.243532
dcyD	20347.6	13631.6	19969.7	15974.1	14400.9	11725.3	17466	12602.7	18753.8	dcyD	17982.9	14033.4	16274.2	0.780375	0.904978	0.190251	0.583998
ddlA	180511	128369	135177	56783.3	55423.6	68712.9	92676.3	61461.6	118502	ddlA	148019	60306.6	90880.1	0.407424	0.613975	0.00656076	0.0697304
ddlB	153627	130855	152446	113408	113041	130596	89412	91668.4	116588	ddlB	145643	119015	99222.8	0.817171	0.681275	0.047186	0.0153236
ddpA	728.279	975.95	462.735	880.054	787.047	537.607	473.242	560.476	451.81	ddpA	722.321	734.903	495.176	1.01742	0.685534	0.947639	0.209053
ddpB	281.241	594.096	106.201	643.393	750.243	582.705	930.651	584.053	745.963	ddpB	327.179	658.78	753.555	2.01351	2.30319	0.0928718	0.0707608
ddpC	1775.87	537.861	638.157	1299.38	917.278	707.316	570.002	365.435	346	ddpC	983.963	974.659	427.145	0.990545	0.434107	0.983894	0.239637
ddpD	1723.06	1368.69	498.768	575.904	420.891	933.989	1331.76	616.202	1845.33	ddpD	1196.84	643.595	1264.43	0.537745	1.05648	0.233122	0.900812
ddpF	1276.02	406.344	2149.63	826.063	333.127	390.448	649.169	525.111	587.247	ddpF	1277.33	516.546	587.176	0.404394	0.459689	0.222163	0.243138
ddpX	700.032	78.9105	10.4305	237.56	223.657	1.18677	146.019	563.691	195.749	ddpX	263.124	154.135	301.82	0.585787	1.14706	0.663415	0.887109
deaD	170954	753124	857244	1.5325e+06	2.12354e+06	2.13022e+06	2.71298e+06	1.9784e+06	2.93303e+06	deaD	593774	1.92876e+06	2.54147e+06	3.2483	4.2802	0.0101616	0.00559824
dedA	14584	27455.4	25455.2	25706.9	25831	28470.6	22708.6	12668	28737	dedA	22498.2	26669.5	21371.2	1.18541	0.949908	0.366424	0.863756
dedD	59518.7	57249.1	56467.9	53859.6	44827.7	61898.4	49189	41561	51525.4	dedD	57745.2	53528.6	47425.1	0.926979	0.821282	0.44777	0.0304508
def	59580.1	71850.2	85887.6	73283.8	73241.6	82011.8	77855.4	72642.2	89273.2	def	72439.3	76179.1	79923.6	1.05163	1.10332	0.669798	0.454661
degP	519872	215978	207267	119357	102880	142484	113876	71534.1	110261	degP	314372	121573	98557	0.386718	0.313504	0.135735	0.105813
degQ	58498.1	25772.9	34877.7	30600.3	19107.1	26402.1	25052.8	23064.2	25089.7	degQ	39716.2	25369.8	24402.2	0.638778	0.614415	0.236603	0.192251
degS	32948.2	28277.2	31220.4	25161.6	20844.5	26465	19125.8	17276.2	16309.6	degS	30815.2	24157	17570.5	0.783931	0.57019	0.0377722	0.00114669
deoA	424190	77875.6	308673	263572	240324	196491	60128.2	233110	166649	deoA	270246	233462	153296	0.863888	0.567245	0.740678	0.361372
deoB	1.10531e+06	447591	936841	499266	409796	501168	258009	315142	478293	deoB	829916	470076	350481	0.566415	0.422309	0.145674	0.0824874
deoC	333959	69733.3	168850	285644	267993	214193	47169.4	215975	126541	deoC	190848	255944	129895	1.34109	0.680622	0.461501	0.540482
deoD	831715	390764	669286	292043	229577	314092	117507	135456	237822	deoD	630588	278571	163595	0.441763	0.259433	0.0550743	0.025294
deoR	25128.7	32304.3	34137.1	35398.3	27204.1	30445.4	48826.6	26019.8	42171.8	deoR	30523.4	31015.9	39006.1	1.01614	1.27791	0.89883	0.310301
der	120075	189031	191250	150455	151940	187690	239850	184337	260918	der	166785	163362	228368	0.979472	1.36923	0.902869	0.132545
dfp	47239.9	53939.4	55362.3	63915.5	49135.7	63408	46601.2	41801	63453.4	dfp	52180.5	58819.7	50618.5	1.12724	0.970066	0.29033	0.834975
dgcZ	3982.81	4982.24	2805.81	4946.48	5847.18	7371.04	7515.58	9527.02	11520.6	dgcZ	3923.62	6054.9	9521.08	1.54319	2.4266	0.0875265	0.0131286
dgkA	33048.9	21974.3	19986.7	23045.2	20911.5	27719.4	18682.5	19489.1	17437.5	dgkA	25003.3	23892	18536.4	0.955555	0.741358	0.818425	0.190472
dgoA	1116.37	419.042	952.02	1908.58	388.805	1088.27	1089.86	1143.46	920.55	dgoA	829.143	1128.55	1051.29	1.36111	1.26792	0.571944	0.371538
dgoD	2656.44	2263.91	860.991	1245.39	2760.33	1063.35	1054.68	3239.62	2519.34	dgoD	1927.11	1689.69	2271.21	0.876798	1.17856	0.771992	0.703959
dgoK	7317.17	2388.18	4578.04	4920.38	4831.75	3619.65	2082.09	4898.54	1753.28	dgoK	4761.13	4457.26	2911.3	0.936177	0.611473	0.847984	0.347766
dgoR	15605.8	4909.68	5675.14	5752.74	6408.68	3789.36	4018.16	10577.2	3484.33	dgoR	8730.21	5316.93	6026.58	0.609027	0.690314	0.388772	0.548563
dgoT	1460.24	682.077	1776.98	2182.14	2224.3	1629.44	1988.85	2748.8	1484.52	dgoT	1306.43	2011.96	2074.05	1.54004	1.58757	0.135034	0.192817
dgt	36133.9	16095.9	15927.4	10955.7	9622.93	10773.5	14073.2	13735.4	13406.2	dgt	22719.1	10450.7	13738.3	0.459997	0.604702	0.141968	0.251793
dhaK	125028	38073.8	74103	167845	144751	162197	27843.9	138441	74191	dhaK	79068.3	158264	80158.6	2.00162	1.01379	0.0388991	0.979961
dhaL	111616	20579.3	81483.1	100247	82142.6	118726	13962.4	55657.5	46682.4	dhaL	71226.1	100372	38767.5	1.4092	0.544288	0.368527	0.334732
dhaM	185384	47255.6	173994	178775	123409	202639	36766.9	84986.6	91935.4	dhaM	135545	168274	71229.6	1.24147	0.525507	0.549238	0.247552
dhaR	34399.8	15457.4	11921.1	7393.17	7907.28	8117.51	12147.7	8442.51	8805.53	dhaR	20592.8	7805.99	9798.59	0.379065	0.475827	0.140995	0.201915
diaA	49524.2	36543.7	41235.6	37491.4	31007.2	36565.6	51332.7	45439.3	47858	diaA	42434.5	35021.4	48210	0.825305	1.1361	0.159894	0.237575
dicA	8206.34	8224.83	8469.57	8157.14	5356.45	14068	16682.2	12115.1	16339.2	dicA	8300.24	9193.86	15045.5	1.10766	1.81266	0.745497	0.0101415
dicB	79.8282	79.8175	0.948228	96.284	0.943702	113.93	723.938	163.963	410.544	dicB	53.5313	70.3859	432.815	1.31486	8.08527	0.72026	0.0819826
dicC	146.147	284.803	166.888	754.075	314.253	777.335	487.316	243.266	507.889	dicC	199.279	615.221	412.824	3.08723	2.07158	0.0567221	0.0886089
dicF	410.194	439.903	564.195	298.75	257.631	252.782	740.651	332.213	686.709	dicF	471.431	269.721	586.524	0.572133	1.24414	0.0150294	0.44664
dinB	11704	8652.03	6909.73	9398.04	7054.17	8560.18	8584.33	7600.18	10859.3	dinB	9088.6	8337.46	9014.61	0.917354	0.991859	0.655299	0.967395
dinD	1174.09	2277.52	2084.2	4949.18	2946.24	2920.64	6583.17	4678.85	9528.22	dinD	1845.27	3605.35	6930.08	1.95383	3.75559	0.0796466	0.0248006
dinF	12732	14992.1	20555.7	15242.6	15241.7	14813.3	20287.8	17398.3	18878.7	dinF	16093.2	15099.2	18855	0.938231	1.17161	0.691487	0.326105
[truncated: 3,831 more rows]

## Sheet: all.sort
gene	Untreated.AVE	Erythromycin.AVE	Clindamycin.AVE	Erythro.Untreat.RATIO	Clinda.Untreat.RATIO	Erythro.Untreat.PVAL	Clinda.Untreat.PVAL	log2.Untreat.AVE	log2.Erythro.AVE	log2.Clinda.AVE	log2.Erythro.Untreat.RATIO	log2.Clinda.Untreat.RATIO
[truncated: 4,386 more rows]

[truncated: 4 more sheets: Up_genelist, Up_summary, Down_genelist, Down_summary]
